# Supplementary material for: A population study of Toxoplasma gondii in the Amazon region expands current knowledge of the genetic diversity in South America
Source: PLoS Negl Trop Dis. 2024 Dec 23;18(12):e0012737. doi: 10.1371/journal.pntd.0012737 (PMC11698570; doi:10.1371/journal.pntd.0012737)
Supplement: S1 Table — (XLSX) [file pntd.0012737.s001.xlsx]

## Sheet: Planilha1
DATA ON CHICKEN SAMPLES FROM AMAZON REGION
Chicken ID	Isolate ID	Municipality/Locality	Brazilian state/South American country*	Coordinates		N. of the property	MAT**	BIOASSAY IN MICE#	N. sick mice&	N. infected mice	% euthanized with acute sickness***	Day of euthanasia post-inoculation	Mean day of euthanasia	VIRULENCE IN MICE
1		Monte Alegre	PA	-2.001805	-54.073669	1	<5	ND	NA	NA	NA	NA	NA	NA
2		Monte Alegre	PA	-2.001805	-54.073669	1	<5	ND	NA	NA	NA	NA	NA	NA
3		Monte Alegre	PA	-2.001805	-54.073669	2	<5	ND	NA	NA	NA	NA	NA	NA
4		Monte Alegre	PA	-2.001805	-54.073669	3	<5	ND	NA	NA	NA	NA	NA	NA
5		Monte Alegre	PA	-2.001805	-54.073669	4	20	ND	NA	NA	NA	NA	NA	NA
6	TgCkBrPA1	Monte Alegre	PA	-2.263964	-54.407805	5	20	POSITIVE	1	3	33	20	20	INT
7		Monte Alegre	PA	-2.263964	-54.407805	6	10	ND	NA	NA	NA	NA	NA	NA
8		Monte Alegre	PA	-2.263964	-54.407805	7	160	NEGATIVE	NA	NA	NA	NA	NA	NA
9	TgCkBrPA2	Monte Alegre	PA	-2.263964	-54.407805	8	160	POSITIVE	2	2	100	15, 15	15	VIR
10	TgCkBrPA3	Monte Alegre	PA	-2.263964	-54.407805	8	320	POSITIVE	4	4	100	14, 19, 19, 22	19	VIR
11		Monte Alegre	PA	-1.807778	-54.003614	9	<5	ND	NA	NA	NA	NA	NA	NA
12		Monte Alegre	PA	-1.813609	-53.999188	10	<5	ND	NA	NA	NA	NA	NA	NA
13		Monte Alegre	PA	-1.813609	-53.999188	10	10	ND	NA	NA	NA	NA	NA	NA
14	TgCkBrPA4	Monte Alegre	PA	-1.730785	-54.001153	11	160	POSITIVE	2	2	100	22, 25	23	VIR
15		Monte Alegre	PA	-1.730785	-54.001153	11	320	ND	NA	NA	NA	NA	NA	NA
16	TgCkBrPA5	Monte Alegre	PA	-1.73245	-54.005381	12	40	POSITIVE	4	4	100	14, 18, 19, 24	19	VIR
17	TgCkBrPA6	Monte Alegre	PA	-1.733172	-54.0047	13	320	POSITIVE	4	4	100	15, 17, 18, 24	19	VIR
18	TgCkBrPA7	Monte Alegre	PA	-1733172	-54.0047	13	160	POSITIVE	4	4	100	19, 19, 20, 22	20	VIR
19		Monte Alegre	PA	-1.746795	-53.993873	14	<5	ND	NA	NA	NA	NA	NA	NA
20	TgCkBrPA8	Monte Alegre	PA	-1.746795	-53.993873	14	80	POSITIVE	3	3	100	27, 34, 39	33	INT
21	TgCkBrPA9	Monte Alegre	PA	-1.990439	-54.391886	15	80	POSITIVE	5	5	100	17, 17, 18, 18, 22	18	VIR
22		Monte Alegre	PA	-1.990439	-54.391886	15	160	NEGATIVE	NA	NA	NA	NA	NA	NA
23		Alenquer	PA	-1.957638	-54.527022	16	5	ND	NA	NA	NA	NA	NA	NA
24		Alenquer	PA	-1.957638	-54.527022	16	5	ND	NA	NA	NA	NA	NA	NA
25	TgCkBrPA10	Alenquer	PA	-1.881519	-54.763881	17	160	POSITIVE	3	3	100	24, 27, 27	26	VIR
26	TgCkBrPA11	Alenquer	PA	-1.881519	-54.763881	17	1280	POSITIVE	3	3	100	22, 24, 24	23	VIR
27		Alenquer	PA	-1.880614	-54.763681	18	<5	ND	NA	NA	NA	NA	NA	NA
28		Alenquer	PA	-1.880614	-54.763681	18	<5	ND	NA	NA	NA	NA	NA	NA
29		Alenquer	PA	-1.748631	-54.651451	19	160	NEGATIVE	NA	NA	NA	NA	NA	NA
30		Alenquer	PA	-1.737965	-54.642754	20	<5	ND	NA	NA	NA	NA	NA	NA
31		Alenquer	PA	-1.748631	-54.651451	19	<5	ND	NA	NA	NA	NA	NA	NA
32	TgCkBrPA12	Alenquer	PA	-1.737965	-54.642754	20	320	POSITIVE	1	2	50	24	24	INT
33		Alenquer	PA	-1.742984	-54.706952	21	<5	ND	NA	NA	NA	NA	NA	NA
34		Alenquer	PA	-1.742984	-54.706952	21	<5	ND	NA	NA	NA	NA	NA	NA
35	TgCkBrPA13	Alenquer	PA	-1.665298	-54.674497	22	80	POSITIVE	3	3	100	12, 15, 16	14	VIR
36	TgCkBrPA14	Alenquer	PA	-1.665323	-54.674335	23	80	POSITIVE	2	2	100	20, 21	20	VIR
37	TgCkBrPA15	Alenquer	PA	-1.665323	-54.674335	23	320	POSITIVE	2	2	100	32, 32	32	INT
38		Alenquer	PA	-1.665323	-54.674335	23	1280	ND	NA	NA	NA	NA	NA	NA
39	TgCkBrPA16	Alenquer	PA	-1945247	-54734256	24	80	POSITIVE	3	3	100	21, 21, 24	22	VIR
40		Alenquer	PA	-1945247	-54734256	24	160	NEGATIVE	NA	NA	NA	NA	NA	NA
41		Santarém	PA	-2.401919	-54.661184	25	<5	ND	NA	NA	NA	NA	NA	NA
42		Santarém	PA	-2.399878	-54.661796	26	<5	ND	NA	NA	NA	NA	NA	NA
43		Santarém	PA	-2.385629	-54.736023	27	<5	ND	NA	NA	NA	NA	NA	NA
44		Santarém	PA	-2.385629	-54.736023	27	5	NEGATIVE	NA	NA	NA	NA	NA	NA
45		Santarém	PA	-2.380665	-54.736788	27	<5	ND	NA	NA	NA	NA	NA	NA
46		Santarém	PA	-2.380665	-54.736788	27	<5	ND	NA	NA	NA	NA	NA	NA
47		Santarém	PA	-2.381268	-54.737879	28	5	ND	NA	NA	NA	NA	NA	NA
48		Santarém	PA	-2.381268	-54.737879	28	5	ND	NA	NA	NA	NA	NA	NA
49		Santarém	PA	-2.268782	-54.78283	29	<5	ND	NA	NA	NA	NA	NA	NA
50		Santarém	PA	-2.268782	-54.78283	29	5	ND	NA	NA	NA	NA	NA	NA
51		Santarém	PA	-2.269044	-54.782738	30	<5	ND	NA	NA	NA	NA	NA	NA
52		Santarém	PA	-2.269044	-54.782738	30	320	NEGATIVE	NA	NA	NA	NA	NA	NA
53		Santarém	PA	-2.262406	-54.785434	31	<5	ND	NA	NA	NA	NA	NA	NA
54		Santarém	PA	-2.262406	-54.785434	31	<5	ND	NA	NA	NA	NA	NA	NA
55		Santarém	PA	-2.258441	-54.787554	32	<5	ND	NA	NA	NA	NA	NA	NA
56		Santarém	PA	-2.258441	-54.787554	32	<5	ND	NA	NA	NA	NA	NA	NA
57		Santarém	PA	-2.282446	-54.776601	33	<5	ND	NA	NA	NA	NA	NA	NA
58		Santarém	PA	-2.282446	-54.776601	33	<5	ND	NA	NA	NA	NA	NA	NA
59		Santarém	PA	-2.30227	-54.765402	34	5	NEGATIVE	NA	NA	NA	NA	NA	NA
60		Santarém	PA	-2.30227	-54.765402	34	10	ND	NA	NA	NA	NA	NA	NA
61		Parintins	AM	-2.666233	-56.78853	35	5120	NEGATIVE	NA	NA	NA	NA	NA	NA
62		Parintins	AM	-2.666233	-56.78853	35	80	NEGATIVE	NA	NA	NA	NA	NA	NA
63		Parintins	AM	-2.682855	-56.778189	36	<5	ND	NA	NA	NA	NA	NA	NA
64	TgCkBrAM1	Parintins	AM	-2.682855	-56.778189	36	1280	POSITIVE	3	3	100	19, 19, 21	20	VIR
65	TgCkBrAM2	Parintins	AM	-2.680179	-56.776131	37	1280	POSITIVE	3	3	100	15, 17, 17	16	VIR
66	TgCkBrAM3	Parintins	AM	-2.680179	-56.776131	37	80	POSITIVE	2	2	100	26, 27	27	VIR
67		Parintins	AM	-2.680179	-56.776131	38	40	NEGATIVE	NA	NA	NA	NA	NA	NA
68	TgCkBrAM4	Parintins	AM	-2.671478	-56.743038	39	1280	POSITIVE	2	2	100	21, 22	22	VIR
69	TgCkBrAM5	Parintins	AM	-2.671478	-56.743038	39	1280	POSITIVE	2	2	100	18, 23	21	VIR
70		Parintins	AM	-2.676101	-56.743284	40	<5	ND	NA	NA	NA	NA	NA	NA
71		Parintins	AM	-2.676101	-56.743284	40	<5	ND	NA	NA	NA	NA	NA	NA
72		Parintins	AM	-2.681817	-56.740678	41	5	ND	NA	NA	NA	NA	NA	NA
73	TgCkBrAM6	Parintins	AM	-2.681707	-56.741123	42	640	POSITIVE	1	1	100	21	21	VIR
74		Parintins	AM	-2.681707	-56.741123	42	<5	ND	NA	NA	NA	NA	NA	NA
75	TgCkBrAM7	Parintins	AM	-2.647434	-56.742581	43	80	POSITIVE	1	1	100	25	25	VIR
76		Parintins	AM	-2.647434	-56.742581	43	160	NEGATIVE	NA	NA	NA	NA	NA	NA
77		Parintins	AM	-2.647681	-56.74328	44	<5	ND	NA	NA	NA	NA	NA	NA
78		Parintins	AM	-2.647681	-56.74328	44	<5	ND	NA	NA	NA	NA	NA	NA
79		Parintins	AM	-2.654509	-56.75118	45	10	NEGATIVE	NA	NA	NA	NA	NA	NA
80	TgCkBrAM8	Parintins	AM	-2.654509	-56.75118	45	20	POSITIVE	3	3	100	15, 17, 19	17	VIR
81		Tabatinga	AM	-4.27047	-69.939874	46	160	NEGATIVE	NA	NA	NA	NA	NA	NA
82		Tabatinga	AM	-4.27047	-69.939874	47	10	NEGATIVE	NA	NA	NA	NA	NA	NA
83	TgCkBrAM9	Tabatinga	AM	-4.27047	-69.939874	47	640	POSITIVE	3	3	100	15, 16, 16	16	VIR
84	TgCkBrAM10	Tabatinga	AM	-4.27047	-69.939874	46	320	POSITIVE	2	2	100	10, 11	10	VIR
85	TgCkBrAM11	Tabatinga	AM	-4.270779	-69.938887	48	160	POSITIVE	3	3	100	17, 19, 21	19	VIR
86	TgCkBrAM12	Tabatinga	AM	-4.270595	-69.939577	49	640	POSITIVE	3	3	100	21, 22, 23	22	VIR
87	TgCkBrAM13	Tabatinga	AM	-4.270595	-69.939577	49	320	POSITIVE	3	3	100	19, 19, 22	20	VIR
88		Tabatinga	AM	-4.265062	-69.937433	50	1280	NEGATIVE	NA	NA	NA	NA	NA	NA
89	TgCkBrAM14	Tabatinga	AM	-4.265062	-69.937433	50	320	POSITIVE	3	3	100	14, 16, 18	16	VIR
90		Tabatinga	AM	-4.265569	-69.939037	51	<5	ND	NA	NA	NA	NA	NA	NA
91		Tabatinga	AM	-4.265569	-69.939037	51	<5	ND	NA	NA	NA	NA	NA	NA
92		Tabatinga	AM	-4.232657	-69.932905	52	<5	ND	NA	NA	NA	NA	NA	NA
93	TgCkBrAM15	Tabatinga	AM	-4.232657	-69.932905	52	5120	POSITIVE	3	3	100	20, 22, 23	22	VIR
94		Tabatinga	AM	-4.267023	-69.943181	53	<5	ND	NA	NA	NA	NA	NA	NA
95		Tabatinga	AM	-4.268599	-69.942077	54	<5	ND	NA	NA	NA	NA	NA	NA
96		Tabatinga	AM	-4.268599	-69.942077	54	<5	ND	NA	NA	NA	NA	NA	NA
97		Tabatinga	AM	-4.268599	-69.942077	55	10	NEGATIVE	NA	NA	NA	NA	NA	NA
98		Tabatinga	AM	-4.268599	-69942077	55	10	NEGATIVE	NA	NA	NA	NA	NA	NA
99		Tabatinga	AM	-4.268432	-69.942237	56	640	NEGATIVE	NA	NA	NA	NA	NA	NA
100	TgCkBrAM16	Tabatinga	AM	-4.268432	-69.942237	56	1280	POSITIVE	3	3	100	12, 12, 16	13	VIR
101		Soure	PA	-0.289533	-48.628259	57	<5	ND	NA	NA	NA	NA	NA	NA
102		Soure	PA	-0.284442	-48.628866	58	<5	ND	NA	NA	NA	NA	NA	NA
103		Soure	PA	-0.284442	-48.628866	58	<5	ND	NA	NA	NA	NA	NA	NA
104		Soure	PA	-0.284442	-48.628866	58	<5	ND	NA	NA	NA	NA	NA	NA
105		Soure	PA	-0.287223	-48.613056	59	<5	ND	NA	NA	NA	NA	NA	NA
106		Soure	PA	-0.287223	-48.613056	59	80	NEGATIVE	NA	NA	NA	NA	NA	NA
107		Soure	PA	-0.287223	-48.613056	59	<5	ND	NA	NA	NA	NA	NA	NA
108		Soure	PA	-0.263363	-48.651657	60	<5	ND	NA	NA	NA	NA	NA	NA
109		Soure	PA	-0.263363	-48.651657	60	<5	ND	NA	NA	NA	NA	NA	NA
110		Soure	PA	-0.263363	-48.651657	60	<5	ND	NA	NA	NA	NA	NA	NA
111		Soure	PA	-0.264486	-48.656121	61	<5	ND	NA	NA	NA	NA	NA	NA
112		Soure	PA	-0.264486	-48.656121	61	<5	ND	NA	NA	NA	NA	NA	NA
113		Soure	PA	-0.313139	-48.627503	62	<5	ND	NA	NA	NA	NA	NA	NA
114		Soure	PA	-0.313139	-48.627503	62	<5	ND	NA	NA	NA	NA	NA	NA
115		Soure	PA	-0.313139	-48.627503	62	<5	ND	NA	NA	NA	NA	NA	NA
116		Soure	PA	-0.334571	-48.616195	63	<5	ND	NA	NA	NA	NA	NA	NA
117		Soure	PA	-0.334571	-48.616195	63	<5	ND	NA	NA	NA	NA	NA	NA
118		Soure	PA	-0.334571	-48.616195	63	<5	ND	NA	NA	NA	NA	NA	NA
119		Soure	PA	-0.334571	-48.616195	63	<5	ND	NA	NA	NA	NA	NA	NA
120		Soure	PA	-0.334571	-48.616195	63	<5	ND	NA	NA	NA	NA	NA	NA
121		Comunities at Rio Tapajós	PA			64	<5	ND	NA	NA	NA	NA	NA	NA
122		Comunities at Rio Tapajós	PA			64	<5	ND	NA	NA	NA	NA	NA	NA
123		Comunities at Rio Tapajós	PA			64	5	NEGATIVE	NA	NA	NA	NA	NA	NA
124		Comunities at Rio Tapajós	PA			64	40	NEGATIVE	NA	NA	NA	NA	NA	NA
125		Comunities at Rio Tapajós	PA			64	<5	ND	NA	NA	NA	NA	NA	NA
126		Comunities at Rio Tapajós	PA			64	<5	ND	NA	NA	NA	NA	NA	NA
127		Comunities at Rio Tapajós	PA			64	<5	ND	NA	NA	NA	NA	NA	NA
128		Comunities at Rio Tapajós	PA			64	<5	ND	NA	NA	NA	NA	NA	NA
129		Belterra	PA	-2.786778	-54.975690	65	<5	ND	NA	NA	NA	NA	NA	NA
130		Belterra	PA	-2.786778	-54.975690	65	<5	ND	NA	NA	NA	NA	NA	NA
131		Belterra	PA	-2.786778	-54.975690	65	<5	ND	NA	NA	NA	NA	NA	NA
132		Belterra	PA	-2.786778	-54.975690	175	<5	ND	NA	NA	NA	NA	NA	NA
133		Belterra	PA	-2.786778	-54.975690	175	<5	ND	NA	NA	NA	NA	NA	NA
134		Belterra	PA	-2.786778	-54.975690	175	<5	ND	NA	NA	NA	NA	NA	NA
135		Belterra	PA	-2.786778	-54.975690	176	<5	ND	NA	NA	NA	NA	NA	NA
136		Belterra	PA	-2.786778	-54.975690	176	<5	ND	NA	NA	NA	NA	NA	NA
137		Belterra	PA	-2.786778	-54.975690	176	<5	ND	NA	NA	NA	NA	NA	NA
138		Belterra	PA	-2.786778	-54.975690	177	<5	ND	NA	NA	NA	NA	NA	NA
139		Belterra	PA	-2.786778	-54.975690	177	<5	ND	NA	NA	NA	NA	NA	NA
140		Belterra	PA	-2.786778	-54.975690	177	<5	ND	NA	NA	NA	NA	NA	NA
141		Belterra	PA	-2.786778	-54.975690	178	5	NEGATIVE	NA	NA	NA	NA	NA	NA
142		Belterra	PA	-2.786778	-54.975690	178	<5	ND	NA	NA	NA	NA	NA	NA
143		Belterra	PA	-2.786778	-54.975690	178	<5	ND	NA	NA	NA	NA	NA	NA
144		Belterra	PA	-2.786778	-54.975690	179	<5	ND	NA	NA	NA	NA	NA	NA
145		Belterra	PA	-2.786778	-54.975690	179	<5	ND	NA	NA	NA	NA	NA	NA
146		Belterra	PA	-2.786778	-54.975690	179	<5	ND	NA	NA	NA	NA	NA	NA
147		Presidente Figueiredo	AM	-1.796983	-60.272817	66	5	ND	NA	NA	NA	NA	NA	NA
148		Presidente Figueiredo	AM	-1.796983	-60.272817	66	<5	ND	NA	NA	NA	NA	NA	NA
149		Presidente Figueiredo	AM	-1.799950	-60.308750	67	5	ND	NA	NA	NA	NA	NA	NA
150		Presidente Figueiredo	AM	-1.799950	-60.308750	67	5	ND	NA	NA	NA	NA	NA	NA
151		Presidente Figueiredo	AM	-1.805183	-60.273383	68	640	NEGATIVE	NA	NA	NA	NA	NA	NA
152		Presidente Figueiredo	AM	-1.805183	-60.273383	68	640	NEGATIVE	NA	NA	NA	NA	NA	NA
153		Presidente Figueiredo	AM	-1.816250	-60.318117	69	320	NEGATIVE	NA	NA	NA	NA	NA	NA
154		Presidente Figueiredo	AM	-1.816250	-60.318117	69	<5	ND	NA	NA	NA	NA	NA	NA
155		Presidente Figueiredo	AM	-1.810450	-60.317667	70	<5	ND	NA	NA	NA	NA	NA	NA
156		Presidente Figueiredo	AM	-1.810450	-60.317667	70	<5	ND	NA	NA	NA	NA	NA	NA
157		Presidente Figueiredo	AM	-1.816917	-60.317150	71	160	NEGATIVE	NA	NA	NA	NA	NA	NA
158		Presidente Figueiredo	AM	-1.816917	-60.317150	71	80	NEGATIVE	NA	NA	NA	NA	NA	NA
159		Presidente Figueiredo	AM	-1.802983	-60.320117	72	<5	ND	NA	NA	NA	NA	NA	NA
160		Presidente Figueiredo	AM	-1.802983	-60.320117	72	80	NEGATIVE	NA	NA	NA	NA	NA	NA
161		Presidente Figueiredo	AM	-1.816917	-60.317117	73	5	ND	NA	NA	NA	NA	NA	NA
162		Presidente Figueiredo	AM	-1.816917	-60.317117	73	<5	ND	NA	NA	NA	NA	NA	NA
163		Presidente Figueiredo	AM	-1.800050	-60.312867	74	10	NEGATIVE	NA	NA	NA	NA	NA	NA
164		Presidente Figueiredo	AM	-1.800050	-60.312867	74	80	NEGATIVE	NA	NA	NA	NA	NA	NA
165		Presidente Figueiredo	AM	-1.797767	-60.309583	75	<5	ND	NA	NA	NA	NA	NA	NA
166		Presidente Figueiredo	AM	-1.797767	-60.309583	75	40	NEGATIVE	NA	NA	NA	NA	NA	NA
167		Presidente Figueiredo	AM	-1.798317	-60.310017	76	5	ND	NA	NA	NA	NA	NA	NA
168		Presidente Figueiredo	AM	-1.806150	-60.324317	77	10	NEGATIVE	NA	NA	NA	NA	NA	NA
169		Presidente Figueiredo	AM	-1.806150	-60.324317	77	<5	ND	NA	NA	NA	NA	NA	NA
170		Presidente Figueiredo	AM	-1.799950	-60.308733	78	5	ND	NA	NA	NA	NA	NA	NA
171		Presidente Figueiredo	AM	-1.799950	-60.308733	78	10	NEGATIVE	NA	NA	NA	NA	NA	NA
172		Presidente Figueiredo	AM	-1.794983	-60.282617	79	10	NEGATIVE	NA	NA	NA	NA	NA	NA
173		Presidente Figueiredo	AM	-1.794983	-60.282617	79	20	NEGATIVE	NA	NA	NA	NA	NA	NA
174		Presidente Figueiredo	AM	-1.795750	-60.280967	80	<5	ND	NA	NA	NA	NA	NA	NA
175		Presidente Figueiredo	AM	-1.795750	-60.280967	80	20	NEGATIVE	NA	NA	NA	NA	NA	NA
176	TgCkBrAM17	Manacapuru	AM	-3.235081	-60.462306	82	40	POSITIVE	3	3	100	13, 17, 17	16	VIR
177		Presidente Figueiredo	AM	-1.798550	-60.268617	81	5	ND	NA	NA	NA	NA	NA	NA
178	TgCkBrAM18	Manacapuru	AM	-3.235081	-60.462306	82	640	POSITIVE	3	3	100	13, 14, 16	14	VIR
179	TgCkBrAM19	Manacapuru	AM	-3.272609	-60.477941	83	640	POSITIVE	3	3	100	20, 22, 25	22	VIR
180	TgCkBrAM20	Manacapuru	AM	-3.272609	-60.477941	83	640	POSITIVE	3	3	100	16, 20, 23	20	VIR
181	TgCkBrAM21	Manacapuru	AM	-3.272609	-60.477941	83	640	POSITIVE	3	3	100	19, 21, 21	20	VIR
182		Manacapuru	AM	-3.272609	-60.477941	84	10	NEGATIVE	NA	NA	NA	NA	NA	NA
183		Manacapuru	AM	-3.280105	-60.450311	85	5	ND	NA	NA	NA	NA	NA	NA
184	TgCkBrAM22	Manacapuru	AM	-3.280105	-60.450311	85	320	POSITIVE	3	3	100	20, 21, 25	22	VIR
186	TgCkBrAM23	Manacapuru	AM	-3.297394	-60.440712	86	640	POSITIVE	3	3	100	11, 23, 27	20	VIR
187	TgCkBrAM24	Iranduba	AM	-3.275327	-60.184630	87	160	POSITIVE	3	3	100	25, 25, 28	26	VIR
188	TgCkBrAM25	Iranduba	AM	-3.275327	-60.184630	87	160	POSITIVE	1	1	100	22	22	VIR
189		Iranduba	AM	-3.17886	-60.343341	88	640	NEGATIVE	NA	NA	NA	NA	NA	NA
190	TgCkBrAM26	Iranduba	AM	-3.17887	-60.343341	88	320	POSITIVE	3	3	100	26, 27, 28	27	VIR
191	TgCkBrAM27	Iranduba	AM	-3.217715	-60.223359	89	320	POSITIVE	3	3	100	19, 27, 30	25	VIR
192		Iranduba	AM	-3.217715	-60.223359	89	20	NEGATIVE	NA	NA	NA	NA	NA	NA
193		Iranduba	AM	-3.217715	-60.223359	89	5	ND	NA	NA	NA	NA	NA	NA
194	TgCkBrAM28	Iranduba	AM	-3.238448	-60.209551	90	320	POSITIVE	0	3	0	NA	NA	NVIR
195		Iranduba	AM	-3.238448	-60.209551	90	20	NEGATIVE	NA	NA	NA	NA	NA	NA
196		Iranduba	AM	-3.238448	-60.209551	90	<5	ND	NA	NA	NA	NA	NA	NA
197		Rio Preto da Eva	AM	-2.662776	-59.55495	91	5	ND	NA	NA	NA	NA	NA	NA
198	TgCkBrAM29	Rio Preto da Eva	AM	-2.662776	-59.55495	91	160	POSITIVE	2	2	100	9, 9	9	VIR
199		Rio Preto da Eva	AM	-2.712094	-59.519279	92	5	ND	NA	NA	NA	NA	NA	NA
200		Rio Preto da Eva	AM	-2.662776	-59.55495	91	<5	ND	NA	NA	NA	NA	NA	NA
201		Rio Preto da Eva	AM	-2.712094	-58.519279	92	5	ND	NA	NA	NA	NA	NA	NA
202		Rio Preto da Eva	AM	-2.720121	-59.695742	93	5	NEGATIVE	NA	NA	NA	NA	NA	NA
203		Rio Preto da Eva	AM	-2.720121	-59.695742	93	5	ND	NA	NA	NA	NA	NA	NA
204		Rio Preto da Eva	AM	-2.720121	-59.695742	93	20	NEGATIVE	NA	NA	NA	NA	NA	NA
205		Rio Preto da Eva	AM	-2.733636	-59.82407	94	20	NEGATIVE	NA	NA	NA	NA	NA	NA
206		Rio Preto da Eva	AM	-2.733636	-59.82407	94	40	NEGATIVE	NA	NA	NA	NA	NA	NA
207		Boa vista	RR	3.281089	-60.796083	95	20	NEGATIVE	NA	NA	NA	NA	NA	NA
208		Boa vista	RR	3.281089	-60.796083	95	20	NEGATIVE	NA	NA	NA	NA	NA	NA
209		Boa vista	RR	3.281089	-60.796083	95	10	NEGATIVE	NA	NA	NA	NA	NA	NA
210		Boa vista	RR	3.281089	-60.796083	95	5	ND	NA	NA	NA	NA	NA	NA
211		Boa vista	RR	3.262607	-60.819505	96	<5	ND	NA	NA	NA	NA	NA	NA
212		Boa vista	RR	3.262607	-60.819505	96	<5	ND	NA	NA	NA	NA	NA	NA
213	TgCkBrRR1	Boa vista	RR	3.343764	-60.799481	97	160	POSITIVE	3	3	100	15, 23, 23	20	VIR
214	TgCkBrRR2	Boa vista	RR	3.343764	-60.799481	97	160	POSITIVE	3	3	100	20, 20, 23	21	VIR
215	TgCkBrRR3	Boa vista	RR	3.343764	-60.799481	97	160	POSITIVE	3	3	100	17, 19, 20	19	VIR
216	TgCkBrRR4	Boa vista	RR	3.343764	-60.799481	97	40	POSITIVE	3	3	100	16, 19, 23	19	VIR
217	TgCkBrRR5	Boa vista	RR	3.297742	-60.80845	98	640	POSITIVE	2	2	100	21, 23	22	VIR
218		Boa vista	RR	3.297742	-60.80845	98	5	ND	NA	NA	NA	NA	NA	NA
219		Boa vista	RR	3.196133	-60.922705	99	<5	ND	NA	NA	NA	NA	NA	NA
220	TgCkBrRR6	Boa vista	RR	3.196133	-60.922705	99	80	POSITIVE	1	2	50	26	26	INT
221		Boa vista	RR	3.201331	-60.897635	100	20	NEGATIVE	NA	NA	NA	NA	NA	NA
222	TgCkBrRR7	Boa vista	RR	3.201331	-60,897635	100	40	POSITIVE	2	3	67	13, 16	15	VIR
223		Boa vista	RR	3.02234	-60.77782	101	5	ND	NA	NA	NA	NA	NA	NA
224		Boa vista	RR	3.02234	-60.77782	101	<5	ND	NA	NA	NA	NA	NA	NA
225		Boa vista	RR	3.02234	-60.77782	101	40	NEGATIVE	NA	NA	NA	NA	NA	NA
226	TgCkVe14	Santa Elena de Uairén	Venezuela	4.595415	-61.100038	102	320	POSITIVE	3	3	100	13, 14, 14	14	VIR
227	TgCkVe15	Santa Elena de Uairén	Venezuela	4.595415	-61.100038	102	160	POSITIVE	3	3	100	13, 15, 15	14	VIR
228	TgCkVe16	Santa Elena de Uairén	Venezuela	4.585384	-61.117281	103	160	POSITIVE	3	3	100	11, 12, 13	12	VIR
229		Santa Elena de Uairén	Venezuela	4.566286	-61.124807	104	40	NEGATIVE	NA	NA	NA	NA	NA	NA
230		Santa Elena de Uairén	Venezuela	4.555209	-61.170872	105	<5	ND	NA	NA	NA	NA	NA	NA
231		Santa Elena de Uairén	Venezuela	4.554116	-61.173388	106	10	NEGATIVE	NA	NA	NA	NA	NA	NA
232		Santa Elena de Uairén	Venezuela	4.554116	-61.173388	106	<5	ND	NA	NA	NA	NA	NA	NA
233		Santa Elena de Uairén	Venezuela	4.578595	-61.180541	107	<5	ND	NA	NA	NA	NA	NA	NA
234		Santa Elena de Uairén	Venezuela	4.578595	-61.180541	107	10	NEGATIVE	NA	NA	NA	NA	NA	NA
235		Santa Elena de Uairén	Venezuela	4.578595	-61.180541	107	10	NEGATIVE	NA	NA	NA	NA	NA	NA
236		Lethem	Guyana	3.361465	-59.798366	108	<5	ND	NA	NA	NA	NA	NA	NA
237	TgCkGy37	Lethem	Guyana	3.361465	-59.798366	108	20	POSITIVE	1	3	33	30	30	INT
238		Lethem	Guyana	3.361465	-59.798366	108	5	ND	NA	NA	NA	NA	NA	NA
239	TgCkGy38	Lethem	Guyana	3.325935	-59.66549	109	160	POSITIVE	3	3	100	15, 16, 16	16	VIR
240		Lethem	Guyana	3.325935	-59.66549	109	10	NEGATIVE	NA	NA	NA	NA	NA	NA
241		Lethem	Guyana	3.325935	-59.66549	109	<5	ND	NA	NA	NA	NA	NA	NA
242		Lethem	Guyana	3.385743	-59.803445	110	10	NEGATIVE	NA	NA	NA	NA	NA	NA
243		Lethem	Guyana	3.385743	-59.803445	110	<5	ND	NA	NA	NA	NA	NA	NA
244		Lethem	Guyana	3.385743	-59.803445	110	20	NEGATIVE	NA	NA	NA	NA	NA	NA
245		Lethem	Guyana	3.332339	-59.730353	111	<5	ND	NA	NA	NA	NA	NA	NA
246		Lethem	Guyana	3.332339	-59.730353	111	<5	ND	NA	NA	NA	NA	NA	NA
247	TgCkGy39	Lethem	Guyana	3.37811	-59.792243	112	40	POSITIVE	1	1	100	44	44	INT
248	TgCkGy40	Lethem	Guyana	3.37811	-59.792243	112	640	POSITIVE	0	3	0	NA	NA	NVIR
249		Bonfim	RR	3.311143	-59.946885	113	10	NEGATIVE	NA	NA	NA	NA	NA	NA
250		Bonfim	RR	3.311143	-59.946885	113	<5	ND	NA	NA	NA	NA	NA	NA
251		Bonfim	RR	3.311143	-59.946885	113	<5	ND	NA	NA	NA	NA	NA	NA
252		Bonfim	RR	3.193407	-60.185749	114	<5	ND	NA	NA	NA	NA	NA	NA
253		Bonfim	RR	3.193407	-60.185749	114	5	ND	NA	NA	NA	NA	NA	NA
254		Bonfim	RR	3.193407	-60.185749	114	<5	ND	NA	NA	NA	NA	NA	NA
255		Bonfim	RR	3.193407	-60.185749	115	<5	ND	NA	NA	NA	NA	NA	NA
256	TgCkBrRR8	Bonfim	RR	3.193407	-60.185749	115	320	POSITIVE	3	3	100	14, 16, 17	16	VIR
257	TgCkBrAP1	Mazagão	AP	-0.175321	-51.411859	116	2560	POSITIVE	3	3	100	11, 12, 13	12	VIR
258		Mazagão	AP	-0.175321	-51.411859	116	320	NEGATIVE	NA	NA	NA	NA	NA	NA
259		Mazagão	AP	-0.175321	-51.411859	116	160	NEGATIVE	NA	NA	NA	NA	NA	NA
260	TgCkBrAP2	Mazagão	AP	-0.121920	-51.289978	117	160	POSITIVE	3	3	100	17, 22, 27	22	VIR
261	TgCkBrAP3	Mazagão	AP	-0.121920	-51.289978	117	10240	POSITIVE	3	3	100	18, 18, 19	18	VIR
262	TgCkBrAP4	Mazagão	AP	-0.218900	-51.433476	118	640	POSITIVE	1	1	100	22	22	VIR
263	TgCkBrAP5	Mazagão	AP	-0.218900	-51.433476	118	80	POSITIVE	0	1	0	NA	NA	NVIR
264	TgCkBrAP6	Mazagão	AP	-0.218314	-51.433888	119	160	POSITIVE	3	3	100	20, 28, 36	28	VIR
265		Mazagão	AP	-0.218314	-51.433888	119	320	NEGATIVE	NA	NA	NA	NA	NA	NA
266		Mazagão	AP	-0.125252	-51.484449	120	5	NEGATIVE	NA	NA	NA	NA	NA	NA
267		Mazagão	AP	-0.125252	-51.484449	120	40	NEGATIVE	NA	NA	NA	NA	NA	NA
268		Mazagão	AP	-0.125252	-51.484449	120	10	NEGATIVE	NA	NA	NA	NA	NA	NA
269		Mazagão	AP	-0.085586	-51.540828	121	10	NEGATIVE	NA	NA	NA	NA	NA	NA
270		Mazagão	AP	-0.085586	-51.540828	121	<5	ND	NA	NA	NA	NA	NA	NA
271		Mazagão	AP	-0.085586	-51.540828	121	5	NEGATIVE	NA	NA	NA	NA	NA	NA
272		Mazagão	AP	-0.085586	-51.540828	121	5	ND	NA	NA	NA	NA	NA	NA
273		Macapá	AP	0.072245	-51.095625	122	5	ND	NA	NA	NA	NA	NA	NA
274		Macapá	AP	0.072245	-51.095625	122	10	NEGATIVE	NA	NA	NA	NA	NA	NA
275	TgCkBrAP7	Macapá	AP	0.072245	-51.095625	123	80	POSITIVE	0	3	0	NA	NA	NVIR
276	TgCkBrAP8	Macapá	AP	0.072245	-51.095625	123	640	POSITIVE	2	3	67	24, 30	27	VIR
277		Macapá	AP	0.072245	-51.095625	124	10	NEGATIVE	NA	NA	NA	NA	NA	NA
278		Macapá	AP	0.072245	-51.095625	124	20	NEGATIVE	NA	NA	NA	NA	NA	NA
279	TgCkBrAP9	Macapá	AP	0.072245	-51.095625	124	1280	POSITIVE	3	3	100	16, 16, 21	18	VIR
280		Macapá	AP	0.072245	-51.095625	124	<5	ND	NA	NA	NA	NA	NA	NA
281		Macapá	AP	0.072245	-51.095625	125	5	ND	NA	NA	NA	NA	NA	NA
282		Macapá	AP	0.072245	-51.095625	125	5	ND	NA	NA	NA	NA	NA	NA
283	TgCkBrAP10	Itaubal	AP	0.602340	-50.700977	126	1280	POSITIVE	3	3	100	11, 12, 13	12	VIR
284	TgCkBrAP11	Itaubal	AP	0.602340	-50.700977	126	320	POSITIVE	0	1	0	NA	NA	NVIR
285		Itaubal	AP	0.602340	-50.700977	127	40	NEGATIVE	NA	NA	NA	NA	NA	NA
286		Itaubal	AP	0.602340	-50.700977	127	<5	ND	NA	NA	NA	NA	NA	NA
287		Tartarugalzinho	AP	1.502563	-50.913498	128	160	NEGATIVE	NA	NA	NA	NA	NA	NA
288	TgCkBrAP12	Tartarugalzinho	AP	1.502563	-50.913498	128	160	POSITIVE	3	3	100	16, 16, 17	16	VIR
289	TgCkBrAP13	Tartarugalzinho	AP	1.502563	-50.913498	128	320	POSITIVE	2	3	67	20, 27	23	VIR
290	TgCkBrAP14	Tartarugalzinho	AP	1.502563	-50.913498	129	80	POSITIVE	3	3	100	16, 16, 21	18	VIR
291	TgCkBrAP15	Tartarugalzinho	AP	1.502563	-50.913498	129	2560	POSITIVE	3	3	100	21, 26, 30	26	VIR
292	TgCkBrAP16	Tartarugalzinho	AP	1.502563	-50.913498	129	320	POSITIVE	3	3	100	19, 20, 37	25	VIR
293		Tartarugalzinho	AP	1.502563	-50.913498	130	10	NEGATIVE	NA	NA	NA	NA	NA	NA
294		Tartarugalzinho	AP	1.502563	-50.913498	130	5	ND	NA	NA	NA	NA	NA	NA
295		Tartarugalzinho	AP	1.502563	-50.913498	130	<5	ND	NA	NA	NA	NA	NA	NA
296	TgCkBrAP17	Ferreira Gomes	AP	0.851793	-51.180849	131	80	POSITIVE	2	2	100	20, 28	24	VIR
297	TgCkBrAP18	Ferreira Gomes	AP	0.851793	-51.180849	131	2560	POSITIVE	3	3	100	21, 23, 29	24	VIR
298	TgCkBrAP19	Ferreira Gomes	AP	0.851793	-51.180849	132	160	POSITIVE	3	3	100	20, 21, 24	22	VIR
299	TgCkBrAP20	Ferreira Gomes	AP	0.851793	-51.180849	132	80	POSITIVE	3	3	100	17, 23, 28	23	VIR
300	TgCkBrAP21	Ferreira Gomes	AP	0.851793	-51.180849	133	40	POSITIVE	3	3	100	20, 22, 34	25	VIR
301	TgCkBrAP22	Ferreira Gomes	AP	0.851793	-51.180849	134	1280	POSITIVE	3	3	100	17, 18, 19	18	VIR
302		Porto Grande	AP	0.725510	-51.419600	135	<5	ND	NA	NA	NA	NA	NA	NA
303	TgCkBrAP23	Porto Grande	AP	0.725510	-51.419600	135	40	POSITIVE	3	3	100	12, 14, 15	14	VIR
304	TgCkBrAP24	Porto Grande	AP	0.725510	-51.419600	135	640	POSITIVE	1	2	50	20	20	INT
305		Macapá	AP	0.059887	-51.084525	136	80	NEGATIVE	NA	NA	NA	NA	NA	NA
306		Macapá	AP	0.059887	-51.084525	136	<5	ND	NA	NA	NA	NA	NA	NA
307		Macapá	AP	0.059887	-51.084525	136	5	ND	NA	NA	NA	NA	NA	NA
308		Macapá	AP	0.059887	-51.084525	137	10	NEGATIVE	NA	NA	NA	NA	NA	NA
309		Macapá	AP	0.059887	-51.084525	137	40	NEGATIVE	NA	NA	NA	NA	NA	NA
310		Macapá	AP	0.059887	-51.084525	137	5	ND	NA	NA	NA	NA	NA	NA
311		Macapá	AP	0.059887	-51.084525	138	80	NEGATIVE	NA	NA	NA	NA	NA	NA
312		Macapá	AP	0.059887	-51.084525	138	20	NEGATIVE	NA	NA	NA	NA	NA	NA
313		Macapá	AP	0.059887	-51.084525	138	10	NEGATIVE	NA	NA	NA	NA	NA	NA
314		Macapá	AP	0.059887	-51.084525	138	5	NEGATIVE	NA	NA	NA	NA	NA	NA
315		Macapá	AP	0.059887	-51.084525	139	5	ND	NA	NA	NA	NA	NA	NA
316	TgCkBrAP25	Macapá	AP	0.059887	-51.084525	139	160	POSITIVE	3	3	100	15, 24, 26	22	VIR
317		Soure	PA	-0.379055	-48.483114	140	20	NEGATIVE	NA	NA	NA	NA	NA	NA
318	TgCkBrPA17	Soure	PA	-0.379055	-48.483114	140	160	POSITIVE	3	3	100	16, 16, 16	16	VIR
319	TgCkBrPA18	Soure	PA	-0.379055	-48.483114	140	160	POSITIVE	3	3	100	13, 13, 13	13	VIR
320		Soure	PA	-0.423532	-48.485814	141	5	NEGATIVE	NA	NA	NA	NA	NA	NA
321	TgCkBrPA19	Soure	PA	-0.423532	-48.485814	141	1280	POSITIVE	3	3	100	24, 27, 31	27	VIR
322		Soure	PA	-0.423532	-48.485814	141	5	ND	NA	NA	NA	NA	NA	NA
323		Soure	PA	-0.423532	-48.485814	141	5	ND	NA	NA	NA	NA	NA	NA
324	TgCkBrPA20	Soure	PA	-0.408031	-48.448827	142	160	POSITIVE	0	3	NA	NA	NA	NVIR
325		Soure	PA	-0.409368	-48.456675	143	5	ND	NA	NA	NA	NA	NA	NA
326	TgCkBrPA21	Soure	PA	-0.409368	-48.456675	143	640	POSITIVE	3	3	100	20, 21, 27	23	VIR
327		Soure	PA	-0.409368	-48.456675	143	10	NEGATIVE	NA	NA	NA	NA	NA	NA
328		Soure	PA	-0.421093	-48.460200	144	<5	ND	NA	NA	NA	NA	NA	NA
329	TgCkBrPA22	Soure	PA	-0.421093	-48.460200	144	160	POSITIVE	3	3	100	15, 18, 24	19	VIR
330		Soure	PA	-0.421093	-48.460200	144	<5	ND	NA	NA	NA	NA	NA	NA
331		Soure	PA	-0.392933	-48.444553	145	5	NEGATIVE	NA	NA	NA	NA	NA	NA
332		Soure	PA	-0.392933	-48.444553	145	<5	ND	NA	NA	NA	NA	NA	NA
333		Soure	PA	-0.383071	-48.435315	146	5	ND	NA	NA	NA	NA	NA	NA
334		Soure	PA	-0.383071	-48.435315	146	160	NEGATIVE	NA	NA	NA	NA	NA	NA
335	TgCkBrPA23	Soure	PA	-0.408183	-48.453650	147	320	POSITIVE	3	3	100	11, 12, 12	12	VIR
336		Soure	PA	-0.408183	-48.453650	147	40	NEGATIVE	NA	NA	NA	NA	NA	NA
337	TgCkBrAC1	Rio Branco	AC	-9.878150	-67.875967	148	640	POSITIVE	3	3	100	10, 10, 10	10	VIR
338		Rio Branco	AC	-9.878150	-67.875967	148	5	NEGATIVE	NA	NA	NA	NA	NA	NA
339		Rio Branco	AC	-9.878150	-67.875967	148	<5	ND	NA	NA	NA	NA	NA	NA
340		Rio Branco	AC	-9.878150	-67.875967	148	160	NEGATIVE	NA	NA	NA	NA	NA	NA
341		Senador Guiomard	AC	-10.039033	-67.541667	149	5	ND	NA	NA	NA	NA	NA	NA
342		Senador Guiomard	AC	-10.039033	-67.541667	149	5	ND	NA	NA	NA	NA	NA	NA
343	TgCkBrAC2	Rio Branco	AC	-10.036350	-67.538867	150	5120	POSITIVE	0	2	0	NA	NA	NVIR
344	TgCkBrAC3	Rio Branco	AC	-10.036350	-67.538867	150	10240	POSITIVE	0	3	0	NA	NA	NVIR
345		Plácido de Castro	AC	-10.079417	-67.293850	151	5	ND	NA	NA	NA	NA	NA	NA
346		Plácido de Castro	AC	-10.079417	-67.293850	151	<5	ND	NA	NA	NA	NA	NA	NA
347	TgCkBrAC4	Plácido de Castro	AC	-10.079417	-67.293850	151	80	POSITIVE	2	3	66	15, 15	15	VIR
348		Plácido de Castro	AC	-10.063300	-67.294233	152	<5	ND	NA	NA	NA	NA	NA	NA
349		Plácido de Castro	AC	-10.063300	-67.294233	152	5	ND	NA	NA	NA	NA	NA	NA
350	TgCkBrAC5	Plácido de Castro	AC	-10.074467	-67.286650	153	160	POSITIVE	0	3	0	NA	NA	NVIR
351		Plácido de Castro	AC	-10.074467	-67.286650	153	40	NEGATIVE	NA	NA	NA	NA	NA	NA
352	TgCkBrAC6	Acrelândia	AC	-9.956983	-67.088000	154	160	POSITIVE	3	3	100	13, 13, 13	13	VIR
353	TgCkBrAC7	Acrelândia	AC	-9.956983	-67.088000	154	640	POSITIVE	3	3	100	17, 18, 22	19	VIR
354	TgCkBrAC8	Acrelândia	AC	-9.786983	-66.831517	155	640	POSITIVE	3	3	100	13, 15, 15	14	VIR
355	TgCkBrAC9	Acrelândia	AC	-9.786983	-66.831517	155	320	POSITIVE	3	3	100	14, 15, 15	15	VIR
356		Bujari	AC	-9.713867	-68.141350	156	<5	ND	NA	NA	NA	NA	NA	NA
357		Bujari	AC	-9.713867	-68.141350	156	640	NEGATIVE	NA	NA	NA	NA	NA	NA
358		Sena Madureira	AC	-9.075200	-68.652200	157	<5	ND	NA	NA	NA	NA	NA	NA
359		Sena Madureira	AC	-9.075200	-68.652200	157	<5	ND	NA	NA	NA	NA	NA	NA
360		Sena Madureira	AC	-9.064817	-68.676317	158	1280	NEGATIVE	NA	NA	NA	NA	NA	NA
361	TgCkBrAC10	Sena Madureira	AC	-9.064817	-68.676317	158	160	POSITIVE	3	3	100	19, 21, 21	20	VIR
362	TgCkBrAC11	Sena Madureira	AC	-9.062867	-68.745917	159	160	POSITIVE	3	3	100	12, 16, 22	17	VIR
363		Sena Madureira	AC	-9.062867	-68.745917	159	10	NEGATIVE	NA	NA	NA	NA	NA	NA
364		Sena Madureira	AC	-9.093650	-68.684700	160	20	NEGATIVE	NA	NA	NA	NA	NA	NA
365		Sena Madureira	AC	-9.093650	-68.684700	160	80	NEGATIVE	NA	NA	NA	NA	NA	NA
366		Sena Madureira	AC	-9.088433	-68.690567	161	80	NEGATIVE	NA	NA	NA	NA	NA	NA
367		Sena Madureira	AC	-9.088433	-68.690567	161	80	NEGATIVE	NA	NA	NA	NA	NA	NA
368	TgCkBrAC12	Sena Madureira	AC	-9.355283	-68.468783	162	160	POSITIVE	3	3	100	11, 11, 12	11	VIR
369	TgCkBrAC13	Sena Madureira	AC	-9.355283	-68.468783	162	160	POSITIVE	3	3	100	10, 10, 11	10	VIR
370		Sena Madureira	AC	-9.355283	-68.468783	162	5	ND	NA	NA	NA	NA	NA	NA
371		Capixaba	AC	-10.589983	-67.977417	163	2560	NEGATIVE	NA	NA	NA	NA	NA	NA
372		Capixaba	AC	-10.589983	-67.977417	163	5	ND	NA	NA	NA	NA	NA	NA
373	TgCkBrAC14	Epitaciolândia	AC	-11.017917	-68.728750	164	1280	POSITIVE	3	3	100	13, 15, 16	15	VIR
374	TgCkBrAC15	Epitaciolândia	AC	-11.017917	-68.728750	164	320	POSITIVE	3	3	100	15, 17,19	17	VIR
375	TgCkBrAC16	Epitaciolândia	AC	-11.017917	-68.728750	164	80	POSITIVE	3	3	100	14, 15, 19	16	VIR
376		Epitaciolândia	AC	-11.005183	-68.727783	165	160	NEGATIVE	NA	NA	NA	NA	NA	NA
377		Epitaciolândia	AC	-11.005183	-68.727783	165	5120	NEGATIVE	NA	NA	NA	NA	NA	NA
378	TgCkBrAC17	Epitaciolândia	AC	-11.005183	-68.727783	165	1280	POSITIVE	3	3	100	18, 24, 32	25	VIR
379		Cobija	Bolivia	-11.041817	-68.764817	166	<5	ND	NA	NA	NA	NA	NA	NA
380		Cobija	Bolivia	-11.041817	-68.764817	166	<5	ND	NA	NA	NA	NA	NA	NA
381		Cobija	Bolivia	-11.041817	-68.764817	166	5	ND	NA	NA	NA	NA	NA	NA
382		Porvenir	Bolivia	-11.150950	-68.734667	167	40	NEGATIVE	NA	NA	NA	NA	NA	NA
383		Porvenir	Bolivia	-11.150950	-68.734667	167	5	ND	NA	NA	NA	NA	NA	NA
384		Porvenir	Bolivia	-11.150950	-68.734667	167	1280	NEGATIVE	NA	NA	NA	NA	NA	NA
385		Cobija	Bolivia	-11.120733	-68.775233	168	2560	NEGATIVE	NA	NA	NA	NA	NA	NA
386	TgCkBo1	Villa Busch	Bolivia	-11.083117	-68.782733	169	160	POSITIVE	1	1	100	25	25	VIR
387		Villa Busch	Bolivia	-11.083117	-68.782733	169	2560	NEGATIVE	NA	NA	NA	NA	NA	NA
388	TgCkBo2	Villa Busch	Bolivia	-11.083117	-68.782733	169	160	POSITIVE	1	1	100	25	25	VIR
389		Assis Brasil	AC	-10.939650	-69.560667	170	5	ND	NA	NA	NA	NA	NA	NA
390		Assis Brasil	AC	-10.939650	-69.560667	170	5	ND	NA	NA	NA	NA	NA	NA
391		Assis Brasil	AC	-10.939650	-69.560667	170	160	NEGATIVE	NA	NA	NA	NA	NA	NA
392		Assis Brasil	AC	-10.941167	-69.560883	171	5	ND	NA	NA	NA	NA	NA	NA
393	TgCkBrAC18	Assis Brasil	AC	-10.941167	-69.560883	171	1280	POSITIVE	0	2	NA	NA	NA	NVIR
394	TgCkPe11	Iñapari	Peru	-10.955350	-69.576450	172	640	POSITIVE	3	3	100	10, 22, 30	21	VIR
395	TgCkPe12	Iñapari	Peru	-10.955350	-69.576450	172	80	POSITIVE	2	2	100	7, 23	15	VIR
396		Iñapari	Peru	-10.955350	-69.576450	172	<5	ND	NA	NA	NA	NA	NA	NA
397		Noaya	Peru	-11.054950	-69.569950	173	<5	ND	NA	NA	NA	NA	NA	NA
398		Noaya	Peru	-11.054950	-69.569950	173	<5	ND	NA	NA	NA	NA	NA	NA
399	TgCkPe14	Noaya	Peru	-11.054950	-69.569950	173	160	POSITIVE	2	2	100	16, 16	16	VIR
400		Noaya	Peru	-11.054950	-69.569950	173	5	NEGATIVE	NA	NA	NA	NA	NA	NA
401	TgCkPe13	Iñapari	Peru	-11.042983	-69.573400	174	320	POSITIVE	3	3	100	14, 17, 19	17	VIR
402		Iñapari	Peru	-11.042983	-69.573400	174	640	NEGATIVE	NA	NA	NA	NA	NA	NA
*AC = Acre state; AM = Amazon state; AP = Amapá state; PA = Pará state; RR = Roraima state
** cut-off = < 5
# ND = Not done
& NA - Not applicable
*** in red, mice that died with toxoplasmosis
