# Supplementary material for: A population study of Toxoplasma gondii in the Amazon region expands current knowledge of the genetic diversity in South America
Source: PLoS Negl Trop Dis. 2024 Dec 23;18(12):e0012737. doi: 10.1371/journal.pntd.0012737 (PMC11698570; doi:10.1371/journal.pntd.0012737)
Supplement: S2 Table — (XLSX) [file pntd.0012737.s002.xlsx]

## Sheet: Planilha1
Microsatellite genotyping of previously studied Toxoplasma gondii strains from Brazil
												ALLELES IN BOLD INDICATE NON-ARCHETYPAL ONES
												ALLELES IN RED INDICATE EXCLUSIVELY TYPE I ALLELES
MS_Type	Region	State	Host	Municipality	ID	Reference	N. of non-archetypal alleles	TUB2 G	W35 G	TgM-A G	B18 G	B17 G	M33G	MIV.1G	MXI.1G	M48G	M102G	N60G	N82G	AA(38-300)	N61G	N83G	year	RFLP GENOTYPE
Atypical	N	PA	collared anteater	Santarém	TgCantBr2	[1]	3	291	246	205	162	352	165	274	356	209	168	138	105	269	85	323	2010	234
Atypical	N	PA	chicken	Santarém	TgCkBr107	[2]	2	289	242	205	162	340	165	278	358	243	164	145	111	267	93	306	2006	70
Atypical	N	PA	chicken	Santarém	TgCkBr109	[2]	5	291	246	203	156	336	167	276	356	215	174	145	111	265	101	316	2006	96
Atypical	N	RO	chicken	Monte Negro	TgCkBr126	[2]	1	289	248	205	160	342	169	278	354	213	166	142	111	269	105	310	2005	45
Atypical	N	RO	chicken	Monte Negro	TgCkBr130	[2]	1	289	242	205	160	348	169	278	356	213	192	142	111	265	103	314	2005	116
Atypical	N	RO	chicken	Monte Negro	TgCkBr136	[2]	1	291	242	205	160	342	165	278	354	229	166	140	111	271	91	308	2005	41
Atypical	N	PA	chicken	Castanhal	TgCkBr141	[2]	1	291	248	209	160	344	165	278	356	209	166	142	113	281	95	306	2006	77
Atypical	N	PA	chicken	Santa Isabel do Pará	TgCkBr143	[2]	2	289	242	205	162	340	169	278	358	237	164	147	111	293	95	308	2006	105
Atypical	N	AM	chicken	Lábrea	TgCkBr283	[1]	5	293	246	203	160	338	167	274	356	211	176	147	107	289	99	323	2011	258
Chinese 1	NE	PB	pig	Patos	PS-TgPigBrPB1	[3]	2	293	242	211	160	336	169	274	354	219	172	130	111	277	99	308	2016	9 (Chinese I)
Chinese 1	NE	PB	pig	Patos	PS-TgPigBrPB2	[3]	2	293	242	211	160	336	169	274	354	219	172	130	111	277	99	308	2016	9 (Chinese I)
Caribbean 1	NE	PE	striated heron	Recife	TgButstBrPE1	[4]	1	291	242	205	162	342	165	278	356	213	164	142	109	277	87	312	2015	13
Caribbean 1	NE	PE	chicken	Caruaru	TgCkBr165	[5]	1	291	242	205	162	342	165	278	356	213	164	142	109	279	87	312	2006	13
Atypical	NE	PE	chicken	Gravataí	TgCkBr166	[5]	0	289	242	207	160	342	165	278	356	211	190	149	105	263	101	306	2006	114
Caribbean 1	NE	RN	chicken	Ouro Branco	TgCkBr167	[5]	1	291	242	205	162	342	165	278	356	213	164	142	109	281	87	314	2006	13
Atypical	NE	RN	chicken	Felipe Guerra	TgCkBr168	[5]	0	291	242	207	158	336	169	274	356	235	176	138	119	261	93	310	2006	129
Caribbean 1	NE	RN	chicken	Serra do Mel	TgCkBr169	[5]	0	291	242	205	162	342	165	278	356	227	164	142	109	277	91	312	2006	78
Caribbean 1	NE	RN	chicken	Baraúna	TgCkBr170	[5]	0	291	242	205	162	342	165	278	356	213	164	142	109	277	89	312	2006	13
Atypical	NE	MA	chicken	Chapadinha	TgCkBr171	[2]	1	289	242	207	160	348	169	278	356	213	196	147	111	265	87	308	2006	57
Atypical	NE	MA	chicken	Chapadinha	TgCkBr172	[2]	1	289	242	207	160	348	169	278	356	213	196	149	111	265	87	308	2006	57
Atypical	NE	BA	chicken	Jacobina	TgCkBr173	[2]	2	289	248	205	160	348	169	278	354	213	194	149	111	275	89	308	2006	81
Caribbean 1	NE	BA	chicken	Caém	TgCkBr174	[2]	1	291	242	205	162	342	165	278	356	213	164	142	109	277	87	312	2006	13
Caribbean 1	NE	CE	chicken	Cascavel	TgCkBr179	[2]	1	291	242	205	162	342	165	278	356	213	164	142	109	277	87	312	2006	13
Caribbean 1	NE	CE	chicken	Quixada	TgCkBr180	[2]	1	291	242	205	162	342	165	278	356	213	164	142	109	277	87	312	2006	13
Atypical	NE	CE	chicken	Quixada	TgCkBr181	[2]	2	289	242	205	164	344	165	278	356	223	172	140	111	267	87	312	2006	48
Atypical	NE	CE	chicken	Quixada	TgCkBr182	[2]	3	289	242	203	156	340	165	278	356	231	170	145	111	267	97	310	2006	7
Caribbean 1	NE	SE	chicken	Itabaiana	TgCkBr183	[5]	1	291	242	205	162	342	165	278	356	213	164	142	109	277	87	312	2006	13
Caribbean 1	NE	AL	chicken	Porto Real	TgCkBr184	[5]	1	291	242	205	162	342	165	278	356	213	164	142	109	277	87	312	2006	13
Atypical	NE	AL	chicken	Penedo	TgCkBr186	[5]	1	291	248	205	160	342	165	278	354	237	166	142	105	263	89	306	2006	88
II	NE	PE	cat	Fernando de Noronha	TgCatBrFN1	[5]	0	289	242	207	158	336	169	274	356	245	178	138	123	271	95	329	2017	3 (Type II var)
III	NE	PE	chicken	Fernando de Noronha	TgCkBr210	[5]	0	289	242	209	160	336	165	278	356	213	190	145	111	267	87	308	2009	146
III	NE	PE	chicken	Fernando de Noronha	TgCkBr211	[5]	0	289	242	209	160	336	165	278	356	213	190	145	111	265	87	308	2009	146
III	NE	PE	chicken	Fernando de Noronha	TgCkBr212	[5]	0	289	242	209	160	336	165	278	356	213	190	145	111	267	87	308	2009	146
III	NE	PE	chicken	Fernando de Noronha	TgCkBr213	[5]	0	289	242	209	160	336	165	278	356	213	190	145	111	267	87	308	2009	146
III	NE	PE	chicken	Fernando de Noronha	TgCkBr214	[5]	0	289	242	209	160	336	165	278	356	213	190	145	111	267	87	308	2009	146
III	NE	PE	chicken	Fernando de Noronha	TgCkBr215	[5]	0	289	242	209	160	336	165	278	356	213	190	145	111	267	87	308	2009	146
III	NE	PE	chicken	Fernando de Noronha	TgCkBr216	[5]	0	289	242	209	160	336	165	278	356	213	190	145	111	267	87	308	2009	146
III	NE	PE	chicken	Fernando de Noronha	TgCkBr217	[5]	0	289	242	209	160	336	165	278	356	213	190	145	111	267	87	308	2009	146
III	NE	PE	chicken	Fernando de Noronha	TgCkBr218	[5]	0	289	242	209	160	336	165	278	356	213	190	145	111	267	87	308	2009	146
III	NE	PE	chicken	Fernando de Noronha	TgCkBr219	[5]	0	289	242	209	160	336	165	278	356	213	190	145	111	267	87	308	2009	146
Atypical	NE	PE	chicken	Fernando de Noronha	TgCkBr220	[5]	0	291	242	207	160	342	165	278	356	227	188	142	105	263	97	310	2009	163
II	NE	PE	chicken	Fernando de Noronha	TgCkBr221	[5]	0	289	242	207	158	336	169	274	356	243	178	138	123	273	97	329	2009	3
Atypical	NE	PE	chicken	Fernando de Noronha	TgCkBr222	[5]	1	291	242	207	162	342	169	274	356	245	164	138	109	277	87	329	2009	142
III	NE	PE	chicken	Fernando de Noronha	TgCkBr223	[5]	0	289	242	209	160	336	165	278	356	213	190	145	111	267	87	308	2009	146
III	NE	PE	chicken	Fernando de Noronha	TgCkBr224	[5]	0	289	242	209	160	336	165	278	356	213	190	145	111	265	87	308	2009	146
II	NE	PE	chicken	Fernando de Noronha	TgCkBr225	[5]	0	289	242	207	158	336	169	274	356	243	178	138	123	273	97	329	2009	3
II	NE	PE	chicken	Fernando de Noronha	TgCkBr226	[5]	0	289	242	207	158	336	169	274	356	243	178	138	123	273	97	329	2009	3
III	NE	PE	chicken	Fernando de Noronha	TgCkBr227	[5]	0	289	242	209	160	336	165	278	356	213	190	145	111	267	87	308	2009	146
II	NE	PE	chicken	Fernando de Noronha	TgCkBr228	[5]	0	289	242	207	158	336	169	274	356	243	178	138	123	273	97	329	2009	3
III	NE	PE	chicken	Fernando de Noronha	TgCkBr229	[5]	0	289	242	209	160	336	165	278	356	213	190	145	111	267	87	308	2009	146
II	NE	PE	chicken	Fernando de Noronha	TgCkBr230	[5]	0	289	242	207	158	336	169	274	356	243	178	138	123	273	97	329	2009	3
III	NE	PE	chicken	Fernando de Noronha	TgCkBr231	[5]	0	289	242	205	160	336	165	278	356	213	188	153	111	267	87	312	2009	2
Atypical	NE	MA	chicken	São Luís	TgCkBrMA1	[6]	2	291	242	207	166	334	165	278	356	239	168	147	105	289	93	310	2016	109
Atypical	NE	MA	chicken	São Luís	TgCkBrMA2	[6]	2	289	242	203	156	340	165	278	356	241	170	142	111	271	95	312	2016	7
Atypical	NE	MA	chicken	São Luís	TgCkBrMA3	[6]	2	289	242	203	156	340	165	278	356	223	170	142	111	269	93	312	2016	7
Africa 1	NE	MA	chicken	São Luís	TgCkBrMA4	[6]	1	291	248	205	160	342	165	274	354	223	166	147	111	275	89	306	2016	6 (Type BrI)
Atypical	NE	MA	chicken	São Luís	TgCkBrMA5	[6]	1	289	248	205	162	342	165	274	356	213	164	142	111	263	89	314	2016	269
Atypical	NE	PB	chicken	Olho d´Água	TgCkBrPB1	[7]	1	289	242	205	160	348	169	278	356	215	196	140	111	265	119	312	2016	116
Caribbean 1	NE	PB	chicken	Monteiro	TgCkBrPB10	[7]	1	291	242	205	162	342	165	278	356	215	164	142	109	277	87	312	2016	13
Atypical	NE	PB	chicken	Monteiro	TgCkBRPB11	[7]	1	291	242	207	162	342	169	278	356	213	164	147	111	265	97	312	2016	273
Atypical	NE	PB	chicken	Monteiro	TgCkBRPB12	[7]	1	291	242	207	162	342	169	278	356	213	164	147	111	265	95	312	2016	273
Caribbean 1	NE	PB	chicken	Monteiro	TgCkBrPB13	[7]	1	291	242	205	162	342	165	278	356	215	164	142	109	277	87	312	2016	13
Atypical	NE	PB	chicken	Monteiro	TgCkBRPB14	[7]	1	291	242	207	162	342	169	278	356	213	164	147	111	265	99	312	2016	273
Caribbean 1	NE	PB	chicken	Esperança	TgCkBrPB15	[7]	1	291	242	205	162	342	165	278	356	213	164	142	109	277	85	312	2016	13
Caribbean 1	NE	PB	chicken	Esperança	TgCkBrPB16	[7]	1	291	242	205	162	342	165	278	356	213	164	142	109	277	85	312	2016	13
Caribbean 1	NE	PB	chicken	Esperança	TgCkBrPB17	[7]	1	291	242	205	162	342	165	278	356	213	164	142	109	277	89	312	2016	13
Caribbean 1	NE	PB	chicken	Esperança	TgCkBrPB18	[7]	1	291	242	205	162	342	165	278	356	215	164	142	109	277	87	312	2016	13
Caribbean 1	NE	PB	chicken	Esperança	TgCkBrPB19	[7]	1	291	242	205	162	342	165	278	356	213	164	142	109	277	87	312	2016	13
Atypical	NE	PB	chicken	Olho d´Água	TgCkBrPB2	[7]	1	289	242	205	160	348	169	278	356	215	196	140	111	265	119	312	2016	116
Caribbean 1	NE	PB	chicken	Malta	TgCkBrPB20	[7]	1	291	242	205	162	342	165	278	356	213	164	142	109	277	87	312	2016	13
Caribbean 1	NE	PB	chicken	Malta	TgCkBrPB22	[7]	1	291	242	205	162	342	165	278	356	213	164	142	109	277	89	312	2016	13
Caribbean 1	NE	PB	chicken	Malta	TgCkBrPB23	[7]	1	291	242	205	162	342	165	278	356	213	164	142	109	277	89	312	2016	13
Caribbean 1	NE	PB	chicken	Malta	TgCkBrPB24	[7]	1	291	242	205	162	342	165	278	356	213	164	142	109	277	89	312	2016	13
Caribbean 1	NE	PB	chicken	Malta	TgCkBrPB25	[7]	1	291	242	205	162	342	165	278	356	213	164	142	109	277	87	312	2016	13
Caribbean 1 (variant)	NE	PB	chicken	Malta	TgCkBrPB26	[7]	0	291	242	205	160	342	165	278	356	233	166	140	105	263	95	306	2016	274
Caribbean 1	NE	PB	chicken	Malta	TgCkBrPB27	[7]	1	291	242	205	162	342	165	278	356	213	164	142	109	277	89	312	2016	13
Atypical	NE	PB	chicken	Patos	TgCkBrPB28	[7]	1	291	248	205	160	342	165	278	354	229	166	142	105	267	91	306	2016	88
Atypical	NE	PB	chicken	Olho d´Água	TgCkBrPB29	[7]	1	291	248	205	160	342	165	278	354	227	166	142	105	263	89	306	2016	88
Caribbean 1	NE	PB	chicken	Olho d´Água	TgCkBrPB3	[7]	1	291	242	205	162	342	165	278	356	213	164	142	109	277	87	312	2016	13
III	NE	PB	chicken	Patos	TgCkBrPB30	[7]	0	289	242	205	160	336	165	278	356	211	190	138	111	275	97	304	2016	8 (Type BrIII)
Atypical	NE	PB	chicken	Patos	TgCkBrPB4	[7]	1	289	242	205	162	336	165	278	358	219	172	140	111	265	101	304	2016	48
Atypical	NE	PB	chicken	Patos	TgCkBrPB5	[7]	1	289	242	205	162	336	165	278	358	219	172	140	111	265	101	304	2016	48
Atypical	NE	PB	chicken	Patos	TgCkBrPB6	[7]	1	289	242	205	162	336	165	278	358	219	172	140	111	265	101	304	2016	48
Type III	NE	PB	chicken	Patos	TgCkBrPB7	[7]	0	289	242	205	160	336	165	278	356	225	190	142	105	275	99	304	2016	277
Type III	NE	PB	chicken	Patos	TgCkBrPB8	[7]	0	289	242	205	160	336	165	278	356	225	190	142	105	275	99	304	2016	277
South American 1	NE	PB	chicken	Patos	TgCkBrPB9	[7]	0	289	242	205	160	342	165	278	358	235	164	145	111	316	87	308	2016	11 (Type BrII)
Atypical	NE	RN	donkey	Mossoró	TgDonkeyBr1	[5]	2	291	242	205	156	348	169	278	358	213	170	140	111	263	121	314	2011	163
South American 2	NE	PE	jaguarundi	Recife	TgJagBr1	[5]	2	289	242	205	162	344	165	278	358	235	164	138	111	263	91	312	2010	166
Atypical	NE	PE	oncilla	Recife	TgOncBr1	[5]	0	291	242	205	160	342	165	278	356	227	166	147	111	281	93	308	2010	235
Atypical	NE	PB	pig	Olho d´Água	TgPigBr10	[8]	1	289	242	205	160	336	167	274	356	211	190	142	123	267	93	304	2016	275
Atypical	NE	PB	pig	Quixaba	TgPigBrPB11	[8]	1	291	242	205	162	356	165	278	356	213	164	140	111	265	121	312	2016	116
Atypical	NE	PB	pig	Esperança	TgPigBrPB12	[8]	0	291	248	205	160	342	165	278	356	235	166	151	105	269	93	306	2016	276
Caribbean 1	NE	PB	pig	Campina Grande	TgPigBrPB13	[8]	1	291	242	205	162	342	165	278	356	213	164	142	105	279	89	312	2016	203
Atypical	NE	PB	pig	Areial	TgPigBrPB14	[8]	1	289	242	205	160	348	169	278	356	215	196	140	111	265	117	312	2016	116
Atypical	NE	PB	pig	Esperança	TgPigBrPB16	[8]	0	289	242	207	160	342	165	278	356	211	190	145	105	265	113	306	2016	114
Caribbean 1	NE	PB	pig	Malta	TgPigBrPB17	[8]	1	291	242	205	162	342	165	278	356	213	164	142	109	275	87	312	2016	13
Caribbean 1	NE	PB	pig	Malta	TgPigBrPB18	[8]	1	291	242	205	162	342	165	278	356	217	164	142	109	277	87	312	2016	13
Type III	NE	PB	pig	Patos	TgPigBrPB19	[8]	0	289	242	205	160	336	165	278	356	211	190	138	111	271	97	304	2016	8 (Type BrIII)
Caribbean 1	NE	PB	pig	Água Branca	TgPigBrPB20	[8]	1	291	242	205	162	342	165	278	356	213	164	142	109	277	87	312	2016	13
Atypical	NE	PB	pig	Olho d´Água	TgPigBrPB21	[8]	1	291	242	207	162	342	169	278	356	213	164	147	111	265	95	312	2016	273
Type III	NE	PB	pig	Patos	TgPigBrPB23	[8]	0	289	242	205	160	336	165	278	356	227	190	142	105	269	103	306	2016	277
Atypical	NE	PB	pig	Patos	TgPigBrPB24	[8]	2	291	242	207	166	334	165	278	356	225	168	147	105	293	91	310	2016	109
Atypical	NE	PB	pig	Patos	TgPigBrPB26	[8]	0	291	248	205	160	336	165	278	356	231	166	138	105	263	89	312	2016	272
Caribbean 1	NE	PB	pig	S J do Bonfim	TgPigBrPB27	[8]	1	291	242	205	162	342	165	278	356	213	164	142	109	277	87	312	2016	13
Atypical	NE	PB	pig	Água Branca	TgPigBrPB3	[8]	0	291	248	205	160	336	165	278	356	231	166	138	105	263	89	312	2016	272
Caribbean 1 (variant)	NE	PB	pig	Quixaba	TgPigBrPB8	[8]	0	291	242	205	160	342	165	278	356	233	166	140	105	263	95	306	2016	274
Atypical	NE	PB	pig	Olho d´Água	TgPigBrPB9	[8]	1	291	242	207	162	342	169	278	356	213	164	147	111	265	105	312	2016	273
II	NE	PE	brown rat	Fernando de Noronha	TgRatnoBrFN1	[5]	0	289	242	207	158	336	169	274	356	235	178	138	123	271	97	329	2017	3 (Type II var)
III	NE	PE	brow rat	Fernando de Noronha	TgRatnoBrFN2	[5]	0	289	242	209	160	336	165	278	356	213	190	145	111	267	87	308	2017	146
Caribbean 1	NE	PE	black rat	Fernando de Noronha	TgRatraBrFN1	[5]	1	291	242	205	162	342	165	278	356	213	164	142	109	279	87	312	2017	13
Atypical	SE	PE	cattle egret	Fernando de Noronha	PS-TgCatEgBr1	[5]	0	289	242	209	160	336	165	278	356	213	190	145	111	265	87	308	2011	146
Atypical	SE	PE	cattle egret	Fernando de Noronha	PS-TgCatEgBr2	[5]	0	289	242	209	160	336	165	278	356	213	190	145	111	267	87	308	2011	146
Caribbean 1	NE	PE	red handed howler monkey	Recife	TgRhHmBr1	[5]	1	291	242	205	162	342	165	278	356	213	164	142	109	277	87	312	2010	13
Type I variant	S	SC	cat	Florianópolis	PS-TgCatBrSC1	[9]	2	291	248	209	160	334	167	274	358	223	166	145	129	269	87	306	2015	10
Atypical	S	RS	rabbit	Serafina Correa	PS-TgRabbitBrRS1	[10]	1	291	242	205	160	348	165	278	356	213	188	142	111	261	89	314	2017	8 (Type BrIII)
South American 4	S	PR	cat	Santa Isabel do Ivaí	TgCatBr05	[11]	0	291	242	205	160	362	165	278	356	237	174	140	111	265	89	314	2003	19
Atypical	S	PR	chicken	Santa Isabel do IvaÍ	TgCkBr093	[2]	0	291	242	207	160	342	165	278	358	235	174	140	111	265	91	308	2003	69
I	S	RS	chicken	Pelotas	TgCkBr146	[2]	0	291	248	209	160	342	169	274	358	211	166	147	121	269	87	310	2006	10
Atypical	S	RS	chicken	Pelotas	TgCkBr147	[2]	2	289	242	205	162	334	169	272	356	227	164	142	117	334	87	308	2006	17
Atypical	S	RS	chicken	Canguçu	TgCkBr155	[2]	3	289	242	205	160	334	167	276	356	213	190	140	119	267	87	308	2006	76
Atypical	S	RS	chicken	rural area	TgCkBrRS20	[12]	1	291	248	209	160	348	165	278	356	213	166	140	111	265	87	306	2016	280
Atypical	S	RS	chicken	rural area	TgCkBrRS21	[12]	1	291	248	209	160	348	165	278	356	213	166	140	111	265	87	306	2016	280
Type I variant	S	SC	chicken	Florianópolis	TgCkBrSC1	[2]	2	291	248	209	160	334	167	274	358	223	166	145	127	273	87	306	2018	10
Atypical	S	SC	chicken	Florianópolis	TgCkBrSC2	[2]	0	289	248	209	160	336	165	278	356	211	190	147	111	267	89	306	2018	26
Atypical	S	SC	chicken	Florianópolis	TgCkBrSC3	[2]	1	289	242	205	162	342	165	278	356	237	164	145	111	295	93	341	2018	53
Atypical	S	SC	chicken	Florianópolis	TgCkBrSC4	[2]	0	289	248	205	160	336	165	278	356	213	166	147	109	265	87	306	2018	278
Atypical	S	RS	horse	Itaqui	TgHorseBrRS1	[13]	1	291	242	207	158	358	169	274	356	225	164	153	109	263	97	310	2016	228
Atypical	S	SC	pig	Nova Veneza	PS-TgPigBrSC1,2,3	[14]	0	289	248	205	160	336	165	278	356	213	166	147	109	265	87	306	2022	278
Atypical	SE	ES	bryde´s whale	Linhares	PS-TgBaledBrES1	[15]	1	291	248	205	162	342	165	278	358	235	164	171	111	295	89	306	2018	300
Atypical	SE	SP	southern muriqui	São Paulo	PS-TgBraarBrSP1	[16]	1	291	242	207	160	360	165	278	356	241	176	140	105	263	91	314	2012	21
Atypical	SE	MG	howler monkey	nd	PS-TgHmoBrMG1,2,3,4,5,6,7	[17]	1	291	248	205	160	342	165	278	354	231	166	147	105	261	97	308	2020	36
South American 1	SE	MG	titi monkey	nd	PS-TgTmoBrMG1	[17]	0	289	242	205	160	342	165	278	358	235	164	145	111	314	89	308	2020	11 (Type BrII)
South American 4	SE	SP	bat	São Paulo	TgBatBr1	[5]	1	291	242	205	160	362	165	278	356	229	174	153	111	265	91	314	2011	162
South American 4	SE	SP	bat	São Paulo	TgBatBr2	[5]	1	291	242	205	160	362	165	278	356	229	174	140	111	265	91	314	2011	19
South American 3	SE	SP	cat	Araçatuba	TgCatBr38	[5]	1	291	242	205	162	362	165	278	356	221	166	149	111	261	93	337	2003	136
South American 1	SE	SP	cat	Araçatuba	TgCatBr39	[5]	0	289	242	205	160	342	165	278	358	233	164	145	111	316	89	308	2003	11 (Type BrII)
Atypical	SE	SP	cat	Araçatuba	TgCatBr40	[5]	3	291	242	207	162	338	169	272	358	223	176	145	113	316	91	308	2003	92
Atypical	SE	SP	cat	Araçatuba	TgCatBr41	[5]	1	291	242	205	160	342	165	278	354	231	166	149	111	263	91	308	2003	117
Africa 1	SE	SP	cat	Colina	TgCatBr42	[5]	1	291	248	205	160	342	165	274	354	229	166	147	111	273	89	308	2003	6 (Type BrI)
Caribbean 1	SE	SP	cat	Conchas	TgCatBr44	[5]	1	291	242	205	162	342	165	278	356	231	166	153	111	265	91	345	2003	34
Atypical	SE	SP	cat	Conchas	TgCatBr45	[5]	3	291	242	205	160	348	169	272	354	237	166	147	111	269	89	306	2003	56
Africa 1	SE	SP	cat	Espírito Santo do Pinhal	TgCatBr50	[5]	1	291	248	205	160	342	165	274	354	231	166	147	111	265	89	310	2003	86
South American 1	SE	SP	cat	Espírito Santo do Pinhal	TgCatBr52	[5]	0	289	242	205	160	342	165	278	358	231	164	145	111	316	89	308	2003	11 (Type BrII)
Atypical	SE	SP	cat	Espírito Santo do Pinhal	TgCatBr55	[5]	1	291	248	207	160	342	169	272	356	249	166	145	111	267	89	312	2003	6 (Type BrI)
Atypical	SE	SP	cat	Espírito Santo do Pinhal	TgCatBr57	[5]	3	289	242	203	164	338	169	272	356	219	180	142	105	289	81	333	2003	108
Atyical	SE	SP	cat	Guaíra	TgCatBr60	[5]	1	289	242	205	160	348	165	278	356	213	190	142	111	263	107	312	2003	8 (Type BrIII)
Africa 1	SE	SP	cat	Guaíra	TgCatBr62	[5]	0	291	248	205	160	342	165	274	354	225	166	145	111	265	89	310	2003	6 (Type BrI)
Atypical	SE	SP	cat	Marília	TgCatBr64	[5]	1	289	242	207	160	338	165	278	356	225	190	136	105	263	97	310	2003	111
Atypical	SE	SP	cat	Osasco	TgCatBr66	[5]	1	289	248	209	160	336	165	278	356	211	190	147	111	267	89	306	2003	26
Atypical	SE	SP	cat	Pirassununga	TgCatBr67	[5]	1	289	242	205	160	348	165	278	358	213	164	145	111	263	123	308	2003	121
South American 1	SE	SP	cat	Pirassununga	TgCatBr68	[5]	1	289	242	205	160	342	165	278	358	239	164	145	111	316	89	308	2003	11 (Type BrII)
Caribbean 1	SE	SP	cat	Pirassununga	TgCatBr69	[5]	1	291	242	205	162	342	165	278	356	233	166	166	111	265	91	341	2003	34
Africa 1	SE	SP	cat	Pirassununga	TgCatBr71	[5]	0	291	248	205	160	342	165	274	354	233	166	149	111	271	89	308	2003	6 (Type BrI)
Atypical	SE	SP	cat	Pirassununga	TgCatBr72	[5]	1	289	248	205	160	342	165	274	354	231	164	147	111	271	89	308	2003	85
Africa 1	SE	SP	cat	Ribeirão Preto	TgCatBr75	[5]	1	291	248	205	160	342	165	274	354	235	166	147	111	271	87	306	2003	6 (Type BrI)
Atypical	SE	SP	cat	Ribeirão Preto	TgCatBr76	[5]	0	291	242	205	160	342	165	278	356	237	176	140	111	265	93	314	2003	67
South American 1	SE	SP	cat	São José do Rio Preto	TgCatBr78	[5]	0	289	242	205	160	342	165	278	358	231	164	145	111	316	89	308	2003	11 (Type BrII)
Atypical	SE	SP	cat	São José do Rio Preto	TgCatBr80	[5]	1	289	248	209	160	342	169	272	356	233	166	142	123	265	87	306	2003	55
Atypical	SE	SP	cat	São Paulo	TgCatBr81	[5]	3	291	242	207	156	338	165	276	358	225	166	145	107	265	91	316	2003	124
Atypical	SE	SP	chicken	Pirassununga	TgCkBr003 (CK201)	[2]	3	291	242	207	164	338	165	276	356	213	180	138	107	289	85	308	2001	227
Africa 1	SE	SP	chicken	Pirassununga	TgCkBr004 (CK202)	[2]	1	291	248	205	160	342	165	274	354	227	166	147	111	271	89	308	2001	6 (Type BrI)
South American 2	SE	SP	chicken	Pirassununga	TgCkBr005 (CK208)	[2]	1	289	242	205	162	344	165	278	358	227	164	145	111	263	89	308	2001	245
Atypical	SE	SP	chicken	Botucatu	TgCkBr006 (CK209)	[2]	2	289	242	205	160	338	169	276	356	213	164	145	111	316	89	312	2001	63
Atypical	SE	SP	chicken	Pirassununga	TgCkBr008 (CK215)	[2]	2	289	242	203	156	342	169	278	358	229	170	147	105	265	91	312	2001	125
Atypical	SE	SP	chicken	Pratânia	TgCkBr014 (CK218)	[2]	3	291	242	205	162	338	169	272	356	233	164	157	111	324	91	314	2001	246
South American 4	SE	SP	chicken	Pratânia	TgCkBr016 (CK197)	[2]	1	291	242	205	160	362	165	278	356	229	164	136	113	265	91	314	2001	94
Atypical	SE	SP	chicken	Pratânia	TgCkBr018 (CK195)	[2]	1	291	242	207	160	338	165	278	358	227	164	136	111	263	89	308	2001	244
Atypical	SE	SP	chicken	Pratânia	TgCkBr019 (CK211)	[2]	0	289	242	207	160	342	165	278	358	223	164	136	111	318	87	314	2001	64
Atypical	SE	SP	chicken	Pratânia	TgCkBr021 (CK203)	[2]	1	291	242	207	162	342	165	278	358	237	176	140	111	263	91	308	2001	69
Atypical	SE	RJ	chicken	Campos dos Goytacazes	TgCkBr026	[2]	1	291	242	207	162	342	165	278	358	229	164	151	105	265	91	310	2001	71
III	SE	RJ	chicken	Campos dos Goytacazes	TgCkBr031 (CK304)	[2]	0	289	242	205	160	336	165	278	356	213	190	145	111	265	89	312	2001	2 (Type III)
Atypical	SE	RJ	chicken	Campos dos Goytacazes	TgCkBr034 (CK307)	[2]	1	291	248	205	160	342	165	278	354	227	166	145	105	261	93	306	2001	36
Atypical	SE	RJ	chicken	Campos dos Goytacazes	TgCkBr036	[2]	3	291	246	207	162	358	169	276	358	221	164	142	105	263	91	314	2001	37
Atypical	SE	RJ	chicken	Campos dos Goytacazes	TgCkBr037	[2]	2	291	242	205	162	338	165	276	356	231	164	138	105	289	105	331	2001	107
Atypical	SE	RJ	chicken	Campos dos Goytacazes	TgCkBr038	[2]	3	291	246	207	162	362	169	272	358	233	164	142	105	322	87	314	2001	22
Atypical	SE	RJ	chicken	Campos dos Goytacazes	TgCkBr040	[2]	0	291	248	205	160	342	165	274	356	235	166	147	111	269	89	308	2001	59
Atypical	SE	RJ	chicken	Campos dos Goytacazes	TgCkBr041	[2]	3	291	248	207	162	366	169	272	358	233	164	142	111	269	91	314	2001	33
Atypical	SE	RJ	chicken	Campos dos Goytacazes	TgCkBr042 (CK314)	[2]	3	291	248	207	162	364	169	272	358	231	164	142	111	271	91	310	2001	33
Atypical	SE	RJ	chicken	Campo dos Goytacazes	TgCkBr045	[2]	2	291	242	207	164	342	169	272	356	229	172	142	105	320	81	310	2001	135
Atypical	SE	RJ	chicken	Campos dos Goytacazes	TgCkBr048	[2]	2	289	242	205	164	362	165	278	356	225	164	157	111	297	91	343	2001	75
Atypical	SE	RJ	chicken	Campos dos Goytacazes	TgCkBr050 (CK328)	[2]	1	291	242	205	160	366	165	278	356	225	172	140	111	265	91	314	2001	19
Atypical	SE	RJ	chicken	Campos dos Goytacazes	TgCkBr054	[2]	2	291	248	203	160	342	165	274	354	221	166	142	111	269	89	329	2001	82
Africa 1	SE	RJ	chicken	Campos dos Goytacazes	TgCkBr055 (CK343)	[2]	1	291	248	205	160	342	165	274	354	237	166	145	113	275	89	308	2001	6 (Type BrI)
III	SE	RJ	chicken	Campos dos Goytacazes	TgCkBr056 (CK344)	[2]	0	289	242	205	160	336	165	278	356	213	190	145	111	267	87	312	2001	2 (Type III)
South American 1	SE	RJ	chicken	Campos dos Goytacazes	TgCkBr057 (CK345)	[2]	0	289	242	205	160	342	165	278	358	225	164	145	111	316	97	308	2001	11 (Type BrII)
Atypical	SE	RJ	chicken	Campos dos Goytacazes	TgCkBr060 (CK364)	[2]	3	291	248	207	162	366	169	272	358	229	164	142	111	269	91	314	2001	33
Atypical	SE	RJ	chicken	Campos dos Goytacazes	TgCkBr061	[2]	3	291	242	205	162	338	165	276	356	235	176	140	119	289	99	331	2001	93
Atypical	SE	RJ	chicken	Campos dos Goytacazes	TgCkBr063 (CK357)	[2]	0	289	242	205	160	342	165	278	356	235	190	140	111	267	93	314	2001	243
Atypical	SE	RJ	chicken	Campos dos Goytacazes	TgCkBr066 (CK315)	[2]	3	291	246	207	162	360	169	272	356	225	164	142	105	322	87	314	2001	22
Atypical	SE	RJ	chicken	Campos dos Goytacazes	TgCkBr067 (CK316)	[2]	1	291	248	205	160	342	165	278	354	225	166	145	105	261	95	308	2001	36
Atypical	SE	RJ	chicken	Campos dos Goytacazes	TgCkBr074	[2]	3	291	242	207	162	340	169	272	358	227	164	138	111	263	91	314	2001	138
Atypical	SE	RJ	chicken	Campos dos Goytacazes	TgCkBr075	[2]	1	291	242	207	162	342	165	278	358	231	164	155	107	295	95	308	2001	40
Atypical	SE	RJ	chicken	Campos dos Goytacazes	TgCkBr078 (CK332)	[2]	4	291	246	207	162	362	169	272	356	225	164	142	105	297	87	314	2001	22
Atypical	SE	RJ	chicken	Campos dos Goytacazes	TgCkBr081 (CK335)	[2]	4	291	246	207	162	362	169	272	358	217	164	142	105	322	81	314	2001	17
Atypical	SE	RJ	chicken	Campos dos Goytacazes	TgCkBr083 (CK337)	[2]	3	291	246	207	162	356	169	278	358	221	164	145	105	263	91	314	2001	242
Africa 1	SE	RJ	chicken	Campos dos Goytacazes	TgCkBr086 (CK340)	[2]	1	291	248	205	160	342	165	274	354	225	166	145	111	269	89	308	2001	6 (Type BrI)
Atypical	SE	RJ	chicken	Campos dos Goytacazes	TgCkBr089	[2]	3	291	246	207	162	362	169	278	358	227	164	142	107	326	87	314	2001	65
South American 2	SE	ES	chicken	Colatina	TgCkBr236	[2]	2	289	242	205	162	344	165	278	358	221	164	142	111	261	101	312	2010	14
Atypical	SE	ES	chicken	Colatina	TgCkBr244	[2]	1	291	242	207	162	342	165	278	358	229	164	168	107	297	93	308	2010	206
Atypical	SE	ES	chicken	Colatina	TgCkBr245	[2]	1	291	242	207	162	342	165	278	358	231	164	164	107	295	97	308	2010	206
Atypical	SE	ES	chicken	Colatina	TgCkBr249	[2]	3	291	242	207	164	334	167	278	356	229	168	147	105	287	93	312	2010	109
Atypical	SE	ES	chicken	Colatina	TgCkBr254	[2]	4	289	242	203	164	338	169	272	356	221	180	142	105	289	81	343	2010	108
Atypical	SE	ES	chicken	Guarapari	TgCkBr257	[2]	0	291	248	205	160	342	165	274	358	227	166	155	107	271	93	306	2010	214
Atypical	SE	ES	chicken	Guarapari	TgCkBr258	[2]	3	289	242	203	164	338	165	278	356	221	180	142	105	289	91	335	2010	213
Atypical	SE	ES	chicken	Linhares	TgCkBr261	[2]	3	289	242	203	164	338	169	272	356	221	180	142	105	289	81	329	2010	108
Africa 1	SE	ES	chicken	Linhares	TgCkBr265	[2]	1	291	248	205	160	342	165	274	354	231	166	153	113	273	89	306	2010	6 (Type BrI)
South American 4	SE	ES	chicken	Marechal Floriano	TgCkBr267	[2]	1	291	242	205	160	362	165	278	356	225	174	151	111	265	91	314	2010	162
Atypical	SE	ES	chicken	Marechal Floriano	TgCkBr272	[2]	2	289	242	205	164	362	165	278	356	225	164	153	111	297	91	341	2010	75
Atypical	SE	ES	chicken	Marechal Floriano	TgCkBr274	[2]	4	289	242	203	164	340	169	272	356	225	172	142	121	320	81	329	2010	215
Atypical	SE	ES	chicken	Vila Velha	TgCkBr280	[2]	3	291	246	207	162	362	169	278	358	227	164	142	107	326	87	316	2010	65
Africa 1	SE	ES	chicken	Vila Velha	TgCkBr281	[2]	1	291	248	205	160	342	165	274	354	233	166	145	111	267	89	306	2010	6 (Type BrI)
South American 4	SE	SP	capybara	Cordeirópolis	TgCpBr10	[11]	1	291	242	205	160	362	165	278	356	225	172	140	111	265	91	314	2005	19
Atypical	SE	SP	capybara	São Paulo	TgCpBr25	[11]	1	289	242	205	160	344	165	278	356	227	190	142	111	295	91	331	2005	175
Atypical	SE	SP	capybara	São Paulo	TgCpBr30	[11]	1	289	242	205	160	344	165	278	356	227	190	142	111	293	91	333	2005	175
South American 4	SE	SP	capybara	São Paulo	TgCpBr31	[11]	1	291	242	205	160	362	165	278	356	225	174	140	111	265	91	314	2005	19
Africa 1	SE	SP	dog	São Paulo	TgDgBr20SP	[18]	1	291	248	205	160	342	165	274	354	239	166	147	111	269	85	308	2012	6 (Type BrI)
Atypical	SE	SP	human	Embu	TgHumanIMTBr1	[1]	3	289	246	203	160	342	167	274	358	215	172	142	107	271	91	308	2005	312
Atypical	SE	SP	lineated woodpecker	São Paulo	TgLWpBr1	[11]	1	289	242	205	160	344	165	278	356	225	190	142	111	295	91	331	2010	175
Atypical	SE	SP	giant anteater	Barretos	TgMyrtrBrSP1	[19]	1	289	242	205	160	348	165	278	356	213	190	142	111	263	103	312	2019	8 (Type BrIII)
Atypical	SE	RJ	black-and-gold howler monkey	Rio de Janeiro	TgBgHmBrRJ1	[20]	1	291	242	207	162	342	165	278	358	243	164	172	107	297	93	308	2022	206
Atypical	SE	SP	human	São Paulo	TgHumanIMTBr2	[11]	2	289	242	205	162	366	165	278	358	225	164	142	111	265	103	314	2022	318
Atypical	SE	SP	human	São Paulo	TgHumanIMTBr3	[11]	1	289	242	205	160	344	165	278	356	227	190	142	111	295	91	331	2022	175
Reference
1. Pena HFJ, Ferreira MN, Gennari SM, Andrade HF, Meireles LR, Galisteo AJ. Toxoplasma gondii isolated from a Brazilian patient with rare pulmonary toxoplasmosis has a novel genotype and is closely related to Amazonian isolates. Parasitol Res. 2021;120: 1109–1113. Available: https://doi.org/10.1007/s00436-020-07008-4
2. Pena HFJ, Alves BF, Soares HS, Oliveira S, Ferreira MN, Bricarello PA, et al. Free-range chickens from Santa Catarina state, southern Brazil, as asymptomatic intermediate hosts for Toxoplasma gondii clonal type I and typical Brazilian genotypes. Vet Parasitol Reg Stud Reports. 2018;13: 55–59. doi:10.1016/j.vprsr.2018.04.001
3. Olinda RG, Pena HFJ, Frade MTS, Ferreira JS, Maia LÂ, Gennari SM, et al. Acute toxoplasmosis in pigs in Brazil caused by Toxoplasma gondii genotype Chinese 1. Parasitol Res. 2016;115: 2561–2566. doi:10.1007/s00436-016-4999-0
4. Silva MA, Pena HFJ, Soares HS, Aizawa J, Oliveira S, Alves BF, et al. Isolation and genetic characterization of Toxoplasma gondii from free-ranging and captive birds and mammals in Pernambuco State, Brazil. Revista Brasileira de Parasitologia Veterinaria. 2018;27: 481–487. doi:10.1590/s1984-296120180059
5. Silva JCR, Ferreira F, Dias RA, Ajzenberg D, Marvulo MFV, Magalhães FJR, et al. Cat-rodent Toxoplasma gondii Type II-variant circulation and limited genetic diversity on the Island of Fernando de Noronha, Brazil. Parasit Vectors. 2017;10: 4–9. doi:10.1186/s13071-017-2150-4
6. Sousa IC, Pena HFJ, Santos LS, Gennari SM, Costa FN. First isolation and genotyping of Toxoplasma gondii from free-range chickens on São Luis island, Maranhão state, Brazil, with a new genotype described. Vet Parasitol. 2016;223: 159–164. doi:10.1016/j.vetpar.2016.04.041
7. Feitosa TF, Vilela VLR, de Almeida-Neto JL, de Melo LRB, de Morais DF, Alves BF, et al. First report of typical Brazilian Toxoplasma gondii genotypes from isolates of free-range chickens (Gallus gallus domesticus) circulating in the state of Paraíba, Northeast Brazil. Parasitol Res. 2017;116: 2265–2270. doi:10.1007/s00436-017-5531-x
8. Feitosa TF, Vilela VLR, de Almeida-Neto JL, dos Santos A, de Morais DF, Alves BF, et al. High genetic diversity in Toxoplasma gondii isolates from pigs at slaughterhouses in Paraíba state, northeastern Brazil: Circulation of new genotypes and Brazilian clonal lineages. Vet Parasitol. 2017;244: 76–80. doi:10.1016/j.vetpar.2017.07.017
9. Pena HF de J, Evangelista CM, Casagrande RA, Biezus G, Wisser CS, Ferian PE, et al. Fatal toxoplasmosis in an immunosuppressed domestic cat from Brazil caused by Toxoplasma gondii clonal type I. Revista Brasileira de Parasitologia Veterinaria. 2017;26: 177–184. doi:10.1590/s1984-29612017025
10. do Nascimento LC, Pena HFJ, Leite Filho RV, Argenta FF, Alves BF, Oliveira S, et al. Rare case of acute toxoplasmosis in a domestic rabbit (Oryctolagus cuniculus) in Brazil associated with the type BrIII Brazilian clonal lineage of Toxoplasma gondii. Parasitol Res. 2017;116: 2873–2876. doi:10.1007/s00436-017-5600-1
11. Meireles LR, Bezerra ECM, Andrade JQ, Cassiano LA, Pena HFJ, Alves BF, et al. Isolation and characterization of Toxoplasma gondii isolates from human congenital toxoplasmosis cases reveal a new virulent genotype in São Paulo, Brazil. Parasitol Res. 2022;121: 3223–3228. doi:10.1007/s00436-022-07643-z
12. Vielmo A, Pena HFJ, Panziera W, Bianchi RM, De Lorenzo C, Oliveira S, et al. Outbreak of toxoplasmosis in a flock of domestic chickens (Gallus gallus domesticus) and guinea fowl (Numida meleagris). Parasitol Res. 2019;118: 991–997. doi:10.1007/s00436-019-06233-w
13. Pena HFJ, Pinheiro TM, Soares HS, Oliveira S, Alves BF, Ferreira MN, et al. Typical Brazilian genotype of Toxoplasma gondii isolated from a horse destined for human consumption in Europe from a slaughterhouse. Parasitol Res. 2018;117: 3305–3308. doi:10.1007/s00436-018-5999-z
14. Piva MM, Pereira PR, Schwertz CI, Hammerschmitt ME, Lorenzett MP, Henker LC, et al. Outbreak of toxoplasmosis associated with muscular lesions in finishing pigs caused by an atypical Toxoplasma gondii genotype. Revista Brasileira de Parasitologia Veterinaria. 2022;31: 1–9. doi:10.1590/S1984-29612022055
15. Díaz-Delgado J, Groch KR, Ramos HGC, Colosio AC, Alves BF, Pena HFJ, et al. Fatal Systemic Toxoplasmosis by a Novel Non-archetypal Toxoplasma gondii in a Bryde’s Whale (Balaenoptera edeni). Front Mar Sci. 2020;7: 1–9. doi:10.3389/fmars.2020.00336
16. Santos SV, Pena HFJ, Talebi MG, Teixeira RHF, Kanamura CT, Diaz-Delgado J, et al. Fatal toxoplasmosis in a southern muriqui (Brachyteles arachnoides) from São Paulo state, Brazil: Pathological, immunohistochemical, and molecular characterization. J Med Primatol. 2017;47: 124–127. doi:10.1111/jmp.12326
17. Santana CH, Oliveira AR de, Santos DO dos, Pimentel SP, Souza L dos R de, Moreira LGA, et al. Genotyping of Toxoplasma gondii in a lethal toxoplasmosis outbreak affecting captive howler monkeys (Alouatta sp.). J Med Primatol. 2020;50: 99–107. doi:10.1111/jmp.12506
18. Pena HFJ, Moroz LR, Sozigan RKB, Ajzenberg D, Carvalho FR, Mota CM, et al. Isolation and biological and molecular characterization of Toxoplasma gondii from canine cutaneous toxoplasmosis in Brazil. J Clin Microbiol. 2014;52: 4419–4420. doi:10.1128/JCM.02001-14
19. Pena HFJ, Ferrari VM, Aires LPN, Soares HS, Oliveira S, Alves BF, et al. First isolation and genotyping of Toxoplasma gondii in a free-living giant anteater (Myrmecophaga tridactyla) revealed a unique non-archetypal genotype. Acta Trop. 2020;204: 105335. doi:10.1016/j.actatropica.2020.105335
20. Amendoeira MRR, Arruda IF, Moreira SB, Ubiali DG, Barbosa A da S, Pena HFJ, et al. Isolation and genetic characterization of Toxoplasma gondii from a captive black-and-gold howler monkey (Alouatta caraya Humboldt, 1812) in Brazil. Int J Parasitol Parasites Wildl. 2022;19: 187–190. doi:10.1016/j.ijppaw.2022.09.005
