# Supplementary material for: A population study of Toxoplasma gondii in the Amazon region expands current knowledge of the genetic diversity in South America
Source: PLoS Negl Trop Dis. 2024 Dec 23;18(12):e0012737. doi: 10.1371/journal.pntd.0012737 (PMC11698570; doi:10.1371/journal.pntd.0012737)
Supplement: S3 Table — (XLSX) [file pntd.0012737.s003.xlsx]

## Sheet: NETWORK
PCR-RFLP genotypes used to construct a NeighborNet phylogenetic network of Toxoplasma gondii
Toxoplasma gondii PCR-RFLP genotypes reported in the present study
PCR-RFLP genotype	Region	State-BR/COUNTRY	Host	No. of strains	Strain ID	Reference
#007	Northern Brazil	Amapá	Chicken	8	TgCkBrAP2,3,4,5,6,19,21,22	This study
#007	Northern Brazil	Amazonas	Chicken	13	TgCkBrAM7,8,17,18,19,20,21,22,23,24,25,26,27	This study
#007	Northern Brazil	Pará	Chicken	13	TgCkBrPA1,3,4,6,7,8,10,11,12,13,14,15,16	This study
#007	Northern Brazil	Roraima	Chicken	6	TgCkBrRR1,2,3,4,5,6	This study
#008, TypeBrIII	Northern Brazil	Acre	Chicken	1	TgCkBrAC18	This study
#008, TypeBrIII	Northern Brazil	Amazonas	Chicken	1	TgCkBrAM28	This study
#011, Type BrII	Northern Brazil	Acre	Chicken	1	TgCkBrAC10	This study
#012	South America	GUYANA	Chicken	3	TgCkGy37,39,40	This study
#014	Northern Brazil	Amazonas	Chicken	6	TgCkBrAM9,11,12,13,14,15	This study
#019	Northern Brazil	Acre	Chicken	2	TgCkBrAC4,7	This study
#028	Northern Brazil	Amapá	Chicken	5	TgCkBrAP7,8,25,11,13	This study
#028	Northern Brazil	Pará	Chicken	2	TgCkBrPA19,20	This study
#041	Northern Brazil	Acre	Chicken	1	TgCkBrAC6	This study
#048	South America	VENEZUELA	Chicken	2	TgCkVe14,15	This study
#057	Northern Brazil	Acre	Chicken	1	TgCkBrAC5	This study
#070	Northern Brazil	Amapá	Chicken	2	TgCkBrAP9,15	This study
#070	Northern Brazil	Amazonas	Chicken	2	TgCkBrAM2,3	This study
#070	Northern Brazil	Pará	Chicken	2	TgCkBrPA2,5	This study
#071	Northern Brazil	Amapá	Chicken	3	TgCkBrAP12,17,18	This study
#094	Northern Brazil	Pará	Chicken	1	TgCkBrPA23	This study
#095	South America	BOLIVIA	Chicken	1	TgCkBo1	This study
#097	Northern Brazil	Amapá	Chicken	1	TgCkBrAP16	This study
#097 variant	Northern Brazil	Acre	Chicken	2	TgCkBrAC12,13	This study
#98	Northern Brazil	Amapá	Chicken	1	TgCkBrAP1	This study
#109	Northern Brazil	Amapá	Chicken	2	TgCkBrAP23,24	This study
#123	South America	VENEZUELA	Chicken	1	TgCkVe16	This study
#194	Northern Brazil	Acre	Chicken	3	TgCkBrAC14,15,16	This study
#219	Northern Brazil	Acre	Chicken	2	TgCkBrAC8,9	This study
#258	Northern Brazil	Pará	Chicken	1	TgCkBrPA17	This study
#277	Northern Brazil	Roraima	Chicken	1	TgCkBrRR8	This study
#324, new	Northern Brazil	Pará	Chicken	1	TgCkBrPA9	This study
#325, new	Northern Brazil	Pará	Chicken	1	TgCkBrPA18	This study
#326, new	Northern Brazil	Pará	Chicken	2	TgCkBrPA21,22	This study
#327, new	Northern Brazil	Amazonas	Chicken	3	TgCkBrAM1,4,5	This study
#328, new	Northern Brazil	Amazonas	Chicken	1	TgCkBrAM6	This study
#329, new	Northern Brazil	Amazonas	Chicken	1	TgCkBrAM10	This study
#330, new	Northern Brazil	Amazonas	Chicken	1	TgCkBrAM16	This study
#331, new	Northern Brazil	Amazonas	Chicken	1	TgCkBrAM29	This study
#332, new	Northern Brazil	Amapá	Chicken	1	TgCkBrAP10	This study
#333, new	Northern Brazil	Amapá	Chicken	1	TgCkBrAP14	This study
#334, new	Northern Brazil	Amapá	Chicken	1	TgCkBrAP20	This study
#335, new	Northern Brazil	Acre	Chicken	1	TgCkBrAC1	This study
#336, new	Northern Brazil	Acre	Chicken	2	TgCkBrAC2,3	This study
#337, new	Northern Brazil	Acre	Chicken	1	TgCkBrAC11	This study
#338, new	Northern Brazil	Acre	Chicken	1	TgCkBrAC17	This study
#339, new	Northern Brazil	Roraima	Chicken	1	TgCkBrRR7	This study
#340, new	South America	BOLIVIA	Chicken	1	TgCkBo2	This study
#341, new	South America	PERU	Chicken	3	TgCkPe11,12,13	This study
#342, new	South America	PERU	Chicken	1	TgCkPe14	This study
#343, new	South America	GUYANA	Chicken	1	TgCkGy38	This study
Toxoplasma gondii PCR-RFLP genotypes previously reported in the Northern Region of Brazil
PCR-RFLP genotype	Region	State	Host	No. of strains	Strain ID
#006, Type BrI	Northern Brazil	Pará	Chicken	1	TgCkBr144	[1], [2]
#006, Type BrI	Northern Brazil	Rondônia	Chicken	2	TgCkBr123, 124	[3], [4], [2]
#007	Northern Brazil	Pará	Chicken	2	TgCkBr111, 112	[1], [2]
#008, Type BrIII	Northern Brazil	Rondônia	Chicken	4	TgCkBr131,132, 133, 134	[3], [4],[2]
#015	Northern Brazil	Rondônia	Chicken	7	TgCkBr119, 120, 122, 129, 135, 137, 140	[3], [4],[2]
#025	Northern Brazil	Pará	Chicken	1	TgCkBr110	[1], [2]
#028	Northern Brazil	Pará	Chicken	3	TgCkBr115, 142, 145	[1], [2]
#029	Northern Brazil	Pará	Chicken	1	TgCkBr114	[1], [2]
#030	Northern Brazil	Pará	Chicken	1	TgCkBr113	[1], [2]
#041	Northern Brazil	Rondônia	Chicken	3	TgCkBr136, 138, 139	[3], [4],[2]
#045	Northern Brazil	Rondônia	Chicken	3	TgCkBr117, 126, 127	[3], [4],[2]
#070	Northern Brazil	Pará	Chicken	2	TgCkBr107, 108	[1], [2]
#077	Northern Brazil	Pará	Chicken	1	TgCkBr141	[1], [2]
#096	Northern Brazil	Pará	Chicken	1	TgCkBr109	[1], [2]
#105	Northern Brazil	Pará	Chicken	1	TgCkBr143	[1], [2]
#116	Northern Brazil	Rondônia	Chicken	1	TgCkBr130	[3], [4], [2]
#195	Northern Brazil	Pará	Spotted paca	1	PS-TgSpPBr1 (DNA)	[5]
#195	Northern Brazil	Pará	Nine-banded armadillo	2	TgNbaBr2, TgNbaBr3	[5]
#196	Northern Brazil	Pará	White-lipped peccary	1	TgWlpBr2	[5]
#231	Northern Brazil	Pará	Collared anteater	1	TgCantBr1	[5]
#231	Northern Brazil	Pará	Nine-banded armadillo	1	TgNbaBr1	[5]
#232	Northern Brazil	Pará	White-lipped peccary	1	TgWlpBr1	[5]
#233	Northern Brazil	Pará	White-lipped peccary	1	TgWlpBr3	[5]
#234	Northern Brazil	Pará	Collared anteater	1	TgCantBr2	[5]
#238	Northern Brazil	Pará	Nine-banded armadillo	1	PS-TgNbaBr4 (DNA)	[5]
#240	Northern Brazil	Pará	Spotted paca	1	TgSpPBr2	[5]
#257	Northern Brazil	Amazonas	Chicken	1	TgCkBr282	[6]
#258	Northern Brazil	Amazonas	Chicken	1	TgCkBr283	[6]
Toxoplasma gondii PCR-RFLP genotypes previously reported in the Southeastern Region of Brazil
PCR-RFLP genotype	Region	State	Host	No. of strains	Strain ID
#001, Type II clonal	Southeastern Region	Minas Gerais	Galinha d'angola	1	TgNmBr1	[7]
#002, Type III	Southeastern Region	São Paulo	Dog	1	TgDgBr11	[8]
#002, Type III	Southeastern Region	São Paulo	Capybara	5	TgCpBr2, 4, 5,6, 7	[9]
#002, Type III	Southeastern Region	Rio de Janeiro	Chicken	2	TgCkBr31, 56	[2], [10]
#002, Type III	Southeastern Region	Minas Gerais	Chicken	1	CH6	[11], [12]
#006, Type BrI	Southeastern Region	São Paulo	Goat	4	TgGtBr2, 3, 4, 9	[13]
#006, Type BrI	Southeastern Region	São Paulo	Dog	2	TgDgBr3, 7	[8]
#006, Type BrI	Southeastern Region	São Paulo	Dog	1	TgDgBr20	[14]
#006, Type BrI	Southeastern Region	São Paulo	Capybara	1	TgCpBr 14	[9]
#006, Type BrI	Southeastern Region	Espírito Santo	Chicken	4	TgCkBr265, 273, 277, 281	[15], [16]
#006, Type BrI	Southeastern Region	Espírito Santo	Chicken	2	TgCkBrEs4, 5	[17]
#006, Type BrI	Southeastern Region	Minas Gerais	Chicken	2	CH4, CH5	[11], [12]
#006, Type BrI	Southeastern Region	Minas Gerais	Chicken	1	TgChBrUD2	[18]
#006, Type BrI	Southeastern Region	Rio de Janeiro	Chicken	4	TgCkBr55, 79, 86, 87	[2], [10]
#006, Type BrI	Southeastern Region	São Paulo	Chicken	1	TgCkBr10	[2], [4], [19]
#006, Type BrI	Southeastern Region	São Paulo	Chicken	1	TgCkBr4	[2], [4], [19], [20]
#006, Type BrI	Southeastern Region	São Paulo	Cat	8	TgCatBr 42, 47, 53, 54, 55, 62, 71, 75	[14]
#006, Type BrI	Southeastern Region	São Paulo	Human	1	Ct534 (DNA)	[21]
#006, Type BrI	Southeastern Region	São Paulo	Bat	1	PS-batB1466 (DNA)	[22]
#006, Type BrI	Southeastern Region	São Paulo	Sheep	4	TgShBr8, 9, 10, 11,	[13]
#006, Type BrI	Southeastern Region	Minas Gerais	Six banded-armadillo	1	TgSbaBr2	[5]
#008, Type BrIII	Southeastern Region	Minas Gerais	Dog	1	D8	[12]
#008, Type BrIII	Southeastern Region	São Paulo	Dog	2	TgDgBr4, 12	[8]
#008, Type BrIII	Southeastern Region	São Paulo	Capybara	4	TgCpBr 17, 18, 20, 36	[9]
#008, Type BrIII	Southeastern Region	Minas Gerais	Tropical screech-owl	1	TgWildBrMG5	[23]
#008, Type BrIII	Southeastern Region	Minas Gerais	Chicken	1	CH12	[11], [12]
#008, Type BrIII	Southeastern Region	São Paulo	Chicken	3	TgCkBr7, 11, 17	[2], [4], [19]
#008, Type BrIII	Southeastern Region	São Paulo	Cat	5	TgCatBr58, 59, 60, 73, 74	[14]
#008, Type BrIII	Southeastern Region	Minas Gerais	Human	1	TgCTBr05	[24]
#008, Type BrIII	Southeastern Region	São Paulo	Sheep	1	TgShBr15	[13]
#011, Type BrII	Southeastern Region	São Paulo	Howler monkey	1	PS-TgBHmBr1 (DNA)	[5]
#011, Type BrII	Southeastern Region	Minas Gerais	Dog	2	D3,4	[12]
#011, Type BrII	Southeastern Region	São Paulo	Dog	2	TgDgBr1, 13	[8]
#011, Type BrII	Southeastern Region	São Paulo	Capybara	3	TgCpBr11, 23, 24	[9]
#011, Type BrII	Southeastern Region	Minas Gerais	Rabbit	1	TgRabbitBr2	[7]
#011, Type BrII	Southeastern Region	Minas Gerais	Chicken	4	CH7, 9, 10, 11	[11], [12]
#011, Type BrII	Southeastern Region	Minas Gerais	Chicken	1	TgChBrUD1	[18]
#011, Type BrII	Southeastern Region	Rio de Janeiro	Chicken	2	TgCkBr57, 64	[2], [10]
#011, Type BrII	Southeastern Region	São Paulo	Cat	8	TgCatBr 39, 51, 52, 56, 61, 68, 77, 78	[14]
#011, Type BrII	Southeastern Region	Minas Gerais	Human	7	TgCTBr02,08, 09,11,14,20,27	[24]
#011, Type BrII	Southeastern Region	São Paulo	Maned wolf	1	TgMWBr1	[5]
#011, Type BrII	Southeastern Region	Minas Gerais	Howler monkey	1	PS-TgTmoBrMG1 (DNA)	[25]
#011, Type BrII	Southeastern Region	São Paulo	Sheep	1	TgOvBr3	[26]
#011, Type BrII	Southeastern Region	Minas Gerais	Campo flicker	1	TgWildBrMG3	[23]
#013	Southeastern Region	Minas Gerais	Caracara	1	TgWildBrMG6	[23]
#014	Southeastern Region	São Paulo	Dog	1	TgDgBr19	[8]
#014	Southeastern Region	Espírito Santo	Chicken	3	TgCkBr236, 237, 241	[15], [16]
#014	Southeastern Region	Rio de Janeiro	Chicken	2	TgCkBr82, 90	[2], [10]
#017, Type BrIV	Southeastern Region	Rio de Janeiro	Chicken	1	TgCkBr81	[2], [10]
#017, Type BrIV	Southeastern Region	São Paulo	Sheep	2	TgOvBr1,6	[26]
#019	Southeastern Region	São Paulo	Capybara	2	TgCpBr10, 31	[9]
#019	Southeastern Region	Minas Gerais	Coelho	1	TgRabbitBr1	[7]
#019	Southeastern Region	Minas Gerais	Chicken	2	CH2, CH3	[11], [12]
#019	Southeastern Region	Rio de Janeiro	Chicken	5	TgCkBr28, 33, 50, 52, 58	[2], [10]
#019	Southeastern Region	São Paulo	Cat	1	TgCatBr84	[14]
#019	Southeastern Region	São Paulo	Bat	1	TgBatBr2	[27]
#019	Southeastern Region	São Paulo	Sheep	1	TgOvBr4	[26]
#021	Southeastern Region	São Paulo	Capybara	1	TgCpBr29	[9]
#021	Southeastern Region	São Paulo	Muriqui	1	PS-TgBraarBrSP1 (DNA)	[28]
#022	Southeastern Region	Rio de Janeiro	Chicken	8	TgCkBr27, 38, 44, 51, 65, 66, 78, 80	[2], [10]
#026	Southeastern Region	São Paulo	Cat	2	TgCatBr65, 66	[14]
#032	Southeastern Region	São Paulo	Dog	3	TgDgBr8, 9, 10	[8]
#033	Southeastern Region	São Paulo	Capybara	2	TgCpBr34, 35	[9]
#033	Southeastern Region	Rio de Janeiro	Chicken	5	TgCkBr41, 42, 49, 60, 62	[2], [10]
#034	Southeastern Region	São Paulo	Dog	1	TgDgBr5	[8]
#034	Southeastern Region	São Paulo	Capybara	3	TgCpBr8, 13, 15	[9]
#034	Southeastern Region	São Paulo	Cat	4	TgCatBr44, 48, 69, 70	[14]
#036	Southeastern Region	Espírito Santo	Chicken	2	TgCkBrEs2, 3	[17]
#036	Southeastern Region	Rio de Janeiro	Chicken	4	TgCkBr30, 34, 59, 67	[2], [10]
#036	Southeastern Region	Minas Gerais	Human	1	TgCTBr18	[24]
#036	Southeastern Region	Minas Gerais	Howler monkeys	7	PS-TgHmoBrMG1,2,3,4,5,6,7 (DNA)	[25]
#037	Southeastern Region	Rio de Janeiro	Chicken	4	TgCkBr32, 36, 84, 85	[2], [10]
#040	Southeastern Region	Rio de Janeiro	Chicken	3	TgCkBr75, 76, 92	[2], [10]
#041	Southeastern Region	São Paulo	Capybara	2	TgCpBr9, 12	[9]
#041	Southeastern Region	Minas Gerais	Human	2	TgCT15, 23	[24]
#051	Southeastern Region	São Paulo	Dog	2	TgDgBr6, 17	[8]
#051	Southeastern Region	Rio de Janeiro	Chicken	1	TgCkBr46	[2], [10]
#053	Southeastern Region	São Paulo	Dog	2	TgDgBr14, 15	[8]
#053	Southeastern Region	São Paulo	Capybara	3	TgCpBr19, 21, 22	[9]
#055	Southeastern Region	São Paulo	Cat	2	TgCatBr79, 80	[14]
#056	Southeastern Region	São Paulo	Cat	2	TgCatBr45, 46	[14]
#058	Southeastern Region	São Paulo	Dog	1	TgDgBr2	[8]
#058	Southeastern Region	São Paulo	Cat	1	TgCatBr83	[14]
#059	Southeastern Region	Rio de Janeiro	Chicken	2	TgCkBr40, 47	[2], [10]
#063	Southeastern Region	São Paulo	Chicken	2	TgCkBr13, 23	[2], [4], [19]
#063	Southeastern Region	São Paulo	Chicken	1	TgCkBr6	[2], [4], [19]
#064	Southeastern Region	São Paulo	Chicken	2	TgCkBr19, 24	[2], [4], [19]
#065	Southeastern Region	Espírito Santo	Chicken	1	TgCkBr280	[15], [16]
#065	Southeastern Region	Rio de Janeiro	Chicken	1	TgCkBr89	[2], [10]
#065	Southeastern Region	São Paulo	Cat	1	TgCatBr82	[14]
#067	Southeastern Region	São Paulo	Dog	1	TgDgBr16	[8]
#067	Southeastern Region	São Paulo	Capybara	1	TgCpBr33	[9]
#067	Southeastern Region	São Paulo	Cat	1	TgCatBr76	[14]
#067	Southeastern Region	Minas Gerais	Human	1	TgCTBr07	[24]
#069	Southeastern Region	São Paulo	Chicken	1	TgCkBr21	[2], [4], [19], [20]
#069	Southeastern Region	São Paulo	Bat	1	PS-batM48B651 (DNA)	[22]
#071	Southeastern Region	Rio de Janeiro	Chicken	2	TgCkBr26, 69	[2], [10]
#071	Southeastern Region	Rio de Janeiro	Chicken	1	TgCkBr71	[2], [4], [20]
#071	Southeastern Region	São Paulo	Human	1	Ct180 (DNA)	[21]
#075	Southeastern Region	Espírito Santo	Chicken	1	TgCkBr272	[15], [16]
#075	Southeastern Region	Rio de Janeiro	Chicken	2	TgCkBr48, 88	[2], [10]
#082	Southeastern Region	Rio de Janeiro	Chicken	1	TgCkBr54	[2], [10]
#085	Southeastern Region	São Paulo	Cat	1	TgCatBr72	[14]
#086	Southeastern Region	São Paulo	Cat	1	TgCatBr50	[14]
#092	Southeastern Region	São Paulo	Cat	1	TgCatBr40	[14]
#093	Southeastern Region	Rio de Janeiro	Chicken	1	TgCkBr61	[2], [10]
#094	Southeastern Region	São Paulo	Chicken	1	TgCkBr16	[2], [10], [19]
#106	Southeastern Region	São Paulo	Dog	1	TgDgBr18	[8]
#107	Southeastern Region	Rio de Janeiro	Chicken	1	TgCkBr37	[2], [10]
#108	Southeastern Region	Minas Gerais	Dog	2	D2, D5	[12]
#108	Southeastern Region	Espírito Santo	Chicken	17	TgCkBr234, 235, 238, 239, 240, 242, 243, 247, 248, 253, 254, 255, 256, 261, 262, 263, 264	[15], [16]
#108	Southeastern Region	São Paulo	Cat	1	TgCatBr57	[14]
#108	Southeastern Region	Minas Gerais	Roadside hawk	1	TgWildBrMG1	[23]
#108	Southeastern Region	Minas Gerais	Human	2	TgCTBr04, 17	[24]
#108	Southeastern Region	Minas Gerais	Human	2	SAF, RAR	[12]
#109	Southeastern Region	Espírito Santo	Chicken	3	TgCkBr249, 250, 252	[15], [16]
#111	Southeastern Region	São Paulo	Cat	1	TgCatBr64	[14]
#111	Southeastern Region	São Paulo	Sheep	3	TgShBr6, 7, 16	[13]
#111	Southeastern Region	São Paulo	Sheep	1	TgOvBr12	[26]
#111	Southeastern Region	São Paulo	Brown rat	1	TgRatnoBr1	[29]
#117	Southeastern Region	São Paulo	Cat	1	TgCatBr41	[14]
#121	Southeastern Region	São Paulo	Cat	1	TgCatBr67	[14]
#124	Southeastern Region	São Paulo	Cat	1	TgCatBr81	[14]
#125	Southeastern Region	São Paulo	Chicken	1	TgCkBr8	[2], [10], [19]
#135	Southeastern Region	Rio de Janeiro	Chicken	1	TgCkBr45	[2], [10]
#136	Southeastern Region	São Paulo	Cat	1	TgCatBr38	[14]
#138	Southeastern Region	Rio de Janeiro	Chicken	1	TgCkBr74	[2], [10]
#144	Southeastern Region	São Paulo	Sheep	2	TgShBr1, 2	[13]
#145	Southeastern Region	São Paulo	Opossum	1	TgOpBr1	[30]
#148	Southeastern Region	São Paulo	Capybara	1	TgCpBr26	[9]
#149	Southeastern Region	São Paulo	Goat	4	TgGtBr1, 6, 7, 12	[13]
#150	Southeastern Region	São Paulo	Goat	1	TgGtBr5	[13]
#150	Southeastern Region	São Paulo	Sheep	2	TgShBr3, 4	[13]
#152	Southeastern Region	São Paulo	Sheep	3	TgShBr12, 13, 14	[13]
#160	Southeastern Region	São Paulo	Sheep	1	TgShBr5	[13]
#162	Southeastern Region	São Paulo	Capybara	1	TgCpBr1	[9]
#162	Southeastern Region	Espírito Santo	Chicken	5	TgCkBr267, 268, 269, 270, 271	[15], [16]
#162	Southeastern Region	Minas Gerais	Human	1	TgCTBr12	[24]
#162	Southeastern Region	São Paulo	Bat	1	TgBatBr1	[27]
#163	Southeastern Region	Minas Gerais	Chicken	1	CH1	[11], [12]
#165	Southeastern Region	São Paulo	Capybara	1	TgCpBr27	[9]
#171	Southeastern Region	São Paulo	Sheep	2	TgOvBr7, 8	[26]
#173	Southeastern Region	São Paulo	Capybara	1	TgCpBr3	[9]
#175	Southeastern Region	São Paulo	Human	1	TgHumIMTBr3	[31]
#175	Southeastern Region	São Paulo	Capybara	2	TgCpBr25, 30	[9]
#175	Southeastern Region	São Paulo	Lineated woodpecker	1	TgLWpBr1	[5]
#206	Southeastern Region	Rio de Janeiro	Howler monkey	1	TgBgHmBrRJ1	[32]
#206	Southeastern Region	São Paulo	Ostrich	1	TgOsBr1	[33]
#206	Southeastern Region	Espírito Santo	Chicken	5	TgCkBr244, 245, 246, 278, 279	[15], [16]
#206	Southeastern Region	Espírito Santo	Chicken	1	TgCkBrEs1	[17]
#206	Southeastern Region	Minas Gerais	Chicken	1	CH8	[11], [12]
#206	Southeastern Region	Minas Gerais	Human	3	TgCT01,03,25	[24]
#206	Southeastern Region	Minas Gerais	Human	1	EFP	[12]
#207	Southeastern Region	Minas Gerais	Human	1	TgCTBr10	[24]
#208	Southeastern Region	Minas Gerais	Human	1	TgCTBr13	[24]
#209	Southeastern Region	Minas Gerais	Human	1	TgCTBr21	[24]
#210	Southeastern Region	Minas Gerais	Human	1	TgCTBr22	[24]
#211	Southeastern Region	Minas Gerais	Human	1	TgCTBr24	[24]
#212	Southeastern Region	Minas Gerais	Human	1	TgCTBr26	[24]
#213	Southeastern Region	Espírito Santo	Chicken	3	TgCkBr258, 259, 260	[15], [16]
#214	Southeastern Region	Espírito Santo	Chicken	1	TgCkBr257	[15], [16]
#215	Southeastern Region	Espírito Santo	Chicken	1	TgCkBr274	[15], [16]
#226	Southeastern Region	Minas Gerais	Dog	1	D1	[12]
#227	Southeastern Region	Minas Gerais	Dog	1	D6	[12]
#227	Southeastern Region	São Paulo	Chicken	1	TgCkBr3	[2], [4], [19], [20]
#228	Southeastern Region	Minas Gerais	Dog	1	D7	[12]
#229	Southeastern Region	Minas Gerais	Human	1	EGS	[12]
#236	Southeastern Region	São Paulo	Collared anteater	1	TgCantBr3	[5]
#237	Southeastern Region	São Paulo	Hoary fox	1	TgHoFBr1	[5]
#239	Southeastern Region	São Paulo	Red-winged tinamou	1	PS-TgTinBr1 (DNA)	[5]
#242	Southeastern Region	Rio de Janeiro	Chicken	1	TgCkBr83	[4], [10], [20]
#243	Southeastern Region	Rio de Janeiro	Chicken	1	TgCkBr63	[4], [10], [20]
#244	Southeastern Region	São Paulo	Chicken	1	TgCkBr18	[2], [4], [19], [20]
#245	Southeastern Region	São Paulo	Chicken	1	TgCkBr5	[2], [4], [19], [20]
#246	Southeastern Region	São Paulo	Chicken	1	TgCkBr14	[2], [4], [19], [20]
#290	Southeastern Region	Minas Gerais	Caracara	1	TgWildBrMG4	[23]
#290	Southeastern Region	Minas Gerais	Toco toucan	1	TgWildBrMG2	[23]
#300	Southeastern Region	Espírito Santo	Bryde’s whale	1	PS-TgBaledBrES1	[34]
#307	Southeastern Region	São Paulo	Sheep	1	TgOvBr13	[26]
#312	Southeastern Region	São Paulo	Human	1	TgHumIMTBr1	[35]
#318	Southeastern Region	São Paulo	Human	1	TgHumIMTBr2	[31]
Reference
1. Dubey JP, Sundar N, Gennari SM, Minervino a HH, Farias N a DR, Ruas JL, et al. Biologic and genetic comparison of Toxoplasma gondii isolates in free-range chickens from the northern Pará state and the southern state Rio Grande do Sul, Brazil revealed highly diverse and distinct parasite populations. Vet Parasitol. 2007;143: 182–8. doi:10.1016/j.vetpar.2006.08.024
2. Shwab EK, Zhu X-Q, Majumdar D, Pena HFJ, Gennari SM, Dubey JP, et al. Geographical patterns of Toxoplasma gondii genetic diversity revealed by multilocus PCR-RFLP genotyping. Parasitology. 2014;141: 453–61. doi:10.1017/S0031182013001844
3. Dubey JP, Gennari SM, Labruna MB, Camargo LMA, Vianna MCB, Marcet PL, et al. Characterization of Toxoplasma gondii isolates in free-range chickens from Amazon, Brazil. Journal of Parasitology. 2006;92: 36–40. doi:10.1645/GE-655R.1
4. Dubey JP, Velmurugan G V, Chockalingam A, Pena HFJ, de Oliveira LN, Leifer CA, et al. Genetic diversity of Toxoplasma gondii isolates from chickens from Brazil. Vet Parasitol. 2008;157: 299–305. doi:10.1016/j.vetpar.2008.07.036
5. Vitaliano SN, Soares HS, Minervino AHH, Santos ALQ, Werther K, Marvulo MFV, et al. Genetic characterization of Toxoplasma gondii from Brazilian wildlife revealed abundant new genotypes. Int J Parasitol Parasites Wildl. 2014;3: 276–283. doi:10.1016/j.ijppaw.2014.09.003
6. Vitaliano SN, De Mendonça GM, de Sandres FAM, de Camargo JSAA, de Tarso P, Basano S de A, et al. Epidemiological aspects of Toxoplasma gondii infection in riverside communities in the Southern Brazilian Amazon. Rev Soc Bras Med Trop. 2015;48: 301–306. doi:10.1590/0037-8682-0040-2015
7. Dubey JP, Passos LMF, Rajendran C, Ferreira LR, Gennari SM, Su C. Isolation of viable Toxoplasma gondii from feral guinea fowl (numida meleagris) and domestic rabbits (oryctolagus cuniculus) from Brazil. Journal of Parasitology. 2011;97: 842–845. doi:10.1645/GE-2728.1
8. Vitaliano SN, De Mendonça GM, de Sandres FAM, de Camargo JSAA, de Tarso P, Basano S de A, et al. Epidemiological aspects of Toxoplasma gondii infection in riverside communities in the Southern Brazilian Amazon. Rev Soc Bras Med Trop. 2015;48: 301–306. doi:10.1590/0037-8682-0040-2015
9. Yai LEO, Ragozo AMA, Soares RM, Pena HFJ, Su C, Gennari SM. Genetic diversity among capybara (Hydrochaeris hydrochaeris) isolates of Toxoplasma gondii from Brazil. Vet Parasitol. 2009;162: 332–337. doi:10.1016/j.vetpar.2009.03.007
10. Dubey JP, Graham DH, Silva DS da, Lehmann T, Bahia-Oliveira LMG. Toxoplasma gondii isolates of free-ranging chickens from Rio de Janeiro, Brazil: Mouse mortality, genotype, and oocyst shedding by cats. Journal of Parasitology. 2003;89: 851–853.
11. Brandão GP, Ferreira AM, Melo MN, Vitor RWA. Characterization of Toxoplasma gondii from domestic animals from Minas Gerais, Brazil. Parasite. 2006;13: 143–149. doi:10.1051/parasite/2006132143
12. Silva LA, Andrade RO, Carneiro ACA V, Vitor RWA. Overlapping Toxoplasma gondii genotypes circulating in domestic animals and humans in Southeastern Brazil. PLoS One. 2014;9: 1–7. doi:10.1371/journal.pone.0090237
13. Ragozo AMA, Pena HFJ, Yai LEO, Su C, Gennari SM. Genetic diversity among Toxoplasma gondii isolates of small ruminants from Brazil: Novel genotypes revealed. Vet Parasitol. 2010;170: 307–312. doi:10.1016/j.vetpar.2010.02.024
14. Pena HFJ, Gennari SM, Dubey JP, Su C. Population structure and mouse-virulence of Toxoplasma gondii in Brazil. Int J Parasitol. 2008;38: 561–9. doi:10.1016/j.ijpara.2007.09.004
15. Beltrame MAV, Pena HFJ, Ton NC, Lino AJB, Gennari SM, Dubey JP, et al. Seroprevalence and isolation of Toxoplasma gondii from free-range chickens from Espírito Santo state, southeastern Brazil. Vet Parasitol. 2012;188: 225–230. doi:10.1016/j.vetpar.2012.03.053
16. Pena HFJ, Vitaliano SN, Beltrame MAV, Pereira FEL, Gennari SM, Soares RM. PCR-RFLP genotyping of Toxoplasma gondii from chickens from Espírito Santo state, Southeast region, Brazil: New genotypes and a new SAG3 marker allele. Vet Parasitol. 2013;192: 111–117. doi:10.1016/j.vetpar.2012.10.004
17. Ferreira TCR, Buery JC, Moreira NIB, Santos CB, Costa JGL, Pinto LV, et al. Toxoplasma gondii: Isolation, biological and molecular characterisation of samples from free-range gallus gallus domesticus from countryside Southeast Brazil. Revista Brasileira de Parasitologia Veterinaria. 2018;27: 384–389. doi:10.1590/s1984-296120180028
18. Lopes CS, Franco PS, Silva NM, Silva DAO, Ferro EAV, Pena HFJ, et al. Phenotypic and genotypic characterization of two Toxoplasma gondii isolates in free-range chickens from Uberlândia, Brazil. Epidemiol Infect. 2016;144: 1865–1875. doi:10.1017/S0950268815003295
19. Dubey JP, Graham DH, Blackston CR, Lehmann T, Gennari SM, Ragozo AMA, et al. Biological and genetic characterisation of Toxoplasma gondii isolates from chickens (Gallus domesticus) from São Paulo, Brazil: unexpected findings. Int J Parasitol. 2002;32: 99–105.
20. Dubey JP, Pena HFJ, Cerqueira-Cézar CK, Murata FHA, Kwok OCH, Yang YR, et al. Epidemiologic significance of Toxoplasma gondii infections in chickens (Gallus domesticus): the past decade. Parasitology. 2020;147: 1263–1289. doi:10.1017/ S0031182020001134
21. Ferreira IMR, Vidal JE, de Mattos C de CB, de Mattos LC, Qu D, Su C, et al. Toxoplasma gondii isolates: Multilocus RFLP-PCR genotyping from human patients in Sao Paulo State, Brazil identified distinct genotypes. Exp Parasitol. 2011;129: 190–195. doi:10.1016/j.exppara.2011.06.002
22. Cabral AD, Su C, Soares RM, Gennari SM, Sperança MA, da Rosa AR, et al. Occurrence and diversity of Sarcocystidae protozoa in muscle and brain tissues of bats from São Paulo state, Brazil. Int J Parasitol Parasites Wildl. 2021;14: 91–96. doi:10.1016/j.ijppaw.2021.01.003
23. Cabral AD, Su C, Soares RM, Gennari SM, Sperança MA, da Rosa AR, et al. Occurrence and diversity of Sarcocystidae protozoa in muscle and brain tissues of bats from São Paulo state, Brazil. Int J Parasitol Parasites Wildl. 2021;14: 91–96. doi:10.1016/j.ijppaw.2021.01.003
24. Carneiro ACAV, Andrade GM, Costa JGL, Pinheiro BV, Vasconcelos-Santos DV, Ferreira AM, et al. Genetic characterization of Toxoplasma gondii revealed highly diverse genotypes for isolates from newborns with congenital toxoplasmosis in southeastern Brazil. J Clin Microbiol. 2013;51: 901–7. doi:10.1128/JCM.02502-12
25. Santana CH, Oliveira AR de, Santos DO dos, Pimentel SP, Souza L dos R de, Moreira LGA, et al. Genotyping of Toxoplasma gondii in a lethal toxoplasmosis outbreak affecting captive howler monkeys (Alouatta sp.). J Med Primatol. 2020;50: 99–107. doi:10.1111/jmp.12506
26. Silva RC, Langoni H, Su C, da Silva AV. Genotypic characterization of Toxoplasma gondii in sheep from Brazilian slaughterhouses: New atypical genotypes and the clonal type II strain identified. Vet Parasitol. 2011;175: 173–177. doi:10.1016/j.vetpar.2010.09.021
27. Cabral AD, Gama AR, Sodré MM, Savani ESMM, Galvão-Dias MA, Jordão LR, et al. First isolation and genotyping of Toxoplasma gondii from bats (Mammalia: Chiroptera). Vet Parasitol. 2013;193: 100–104. doi:10.1016/j.vetpar.2012.11.015
28. Santos SV, Pena HFJ, Talebi MG, Teixeira RHF, Kanamura CT, Diaz-Delgado J, et al. Fatal toxoplasmosis in a southern muriqui (Brachyteles arachnoides) from São Paulo state, Brazil: Pathological, immunohistochemical, and molecular characterization. J Med Primatol. 2017;47: 124–127. doi:10.1111/jmp.12326
29. Muradian V, Ferreira LR, Lopes EG, Esmerini P de O, Pena HFDJ, Soares RM, et al. A survey of Neospora caninum and Toxoplasma gondii infection in urban rodents from Brazil. Journal of Parasitology. 2012;98: 128–134. doi:10.1645/GE-2817.1
30. Pena HFJ, Marvulo MFV, Horta MC, Silva MA, Silva JCR, Siqueira DB, et al. Isolation and genetic characterisation of Toxoplasma gondii from a red-handed howler monkey (Alouatta belzebul), a jaguarundi (Puma yagouaroundi), and a black-eared opossum (Didelphis aurita) from Brazil. Vet Parasitol. 2011;175: 377–381. doi:10.1016/j.vetpar.2010.10.015
31. Meireles LR, Bezerra ECM, Andrade JQ, Cassiano LA, Pena HFJ, Alves BF, et al. Isolation and characterization of Toxoplasma gondii isolates from human congenital toxoplasmosis cases reveal a new virulent genotype in São Paulo, Brazil. Parasitol Res. 2022;121: 3223–3228. doi:10.1007/s00436-022-07643-z
32. Amendoeira MRR, Arruda IF, Moreira SB, Ubiali DG, Barbosa A da S, Pena HFJ, et al. Isolation and genetic characterization of Toxoplasma gondii from a captive black-and-gold howler monkey (Alouatta caraya Humboldt, 1812) in Brazil. Int J Parasitol Parasites Wildl. 2022;19: 187–190. doi:10.1016/j.ijppaw.2022.09.005
33. Silva RC da, Langoni H. Risk factors and molecular typing of Toxoplasma gondii isolated from ostriches (Struthio camelus) from a Brazilian slaughterhouse. Vet Parasitol. 2016;225: 73–80. doi:10.1016/j.vetpar.2016.06.001
34. Díaz-Delgado J, Groch KR, Ramos HGC, Colosio AC, Alves BF, Pena HFJ, et al. Fatal Systemic Toxoplasmosis by a Novel Non-archetypal Toxoplasma gondii in a Bryde’s Whale (Balaenoptera edeni). Front Mar Sci. 2020;7: 1–9. doi:10.3389/fmars.2020.00336
35. Pena HFJ, Ferreira MN, Gennari SM, Andrade HF, Meireles LR, Galisteo AJ. Toxoplasma gondii isolated from a Brazilian patient with rare pulmonary toxoplasmosis has a novel genotype and is closely related to Amazonian isolates. Parasitol Res. 2021;120: 1109–1113. Available: https://doi.org/10.1007/s00436-020-07008-4
